# Supplementary material for: Anti-HIV Drugs Cause Mitochondrial Dysfunction in Monocyte-Derived Macrophages
Source: Antimicrob Agents Chemother. 2022 Mar 16;66(4):e01941-21. doi: 10.1128/aac.01941-21 (PMC9017340; doi:10.1128/aac.01941-21)
Supplement: SUPPLEMENTAL FILE 1 — Supplemental Data Set S1. Download aac.01941-21-s0002.xlsx, XLSX file, 6.1 MB [file aac.01941-21-s0002.xlsx]

## Sheet: Vehicle vs Atripla heatmap
Geneid	Gene name	Transcript ID(s)	Transcript type	Control/DrugA : logFC	Control/DrugA : logCPM	Control/DrugA : PValue	Control/DrugA : QValue
ENSG00000223972	DDX11L1	ENST00000450305.2,ENST00000456328.2	transcribed_unprocessed_pseudogene,processed_transcript	0.0745712	-4.38044	0.36849	0.851147
ENSG00000227232	WASH7P	ENST00000488147.1	unprocessed_pseudogene	0.281567	2.19485	0.236243	0.845377
ENSG00000238009	RP11-34P13.7	ENST00000471248.1,ENST00000466430.5,ENST00000453576.2,ENST00000610542.1,ENST00000477740.5	lincRNA	0.240125	-0.459574	0.701219	0.988428
ENSG00000268903	RP11-34P13.15	ENST00000494149.2	processed_pseudogene	0.583889	1.07633	0.12208	0.842429
ENSG00000269981	RP11-34P13.16	ENST00000595919.1	processed_pseudogene	0.125303	1.50032	0.519425	0.922333
ENSG00000241860	RP11-34P13.13	ENST00000491962.1,ENST00000466557.6	lincRNA	-0.711981	-2.59988	0.192099	0.842429
ENSG00000279928	ABC7-43046700E7.1	ENST00000624431.2	unprocessed_pseudogene	-0.128316	-3.69199	0.720585	0.994326
ENSG00000279457	RP11-34P13.18	ENST00000623083.4	unprocessed_pseudogene	0.103601	2.50674	0.523459	0.922876
ENSG00000228463	AP006222.2	ENST00000634344.1,ENST00000448958.1,ENST00000442116.1,ENST00000424587.6,ENST00000335577.4	lincRNA	0.130985	0.745994	0.63165	0.967643
ENSG00000236679	RPL23AP24	ENST00000458203.2	processed_pseudogene	0.105684	-4.19294	0.529111	0.924822
ENSG00000236743	RP5-857K21.15	ENST00000441866.1	lincRNA	0.0829576	-4.37995	0.383563	0.851147
ENSG00000237094	RP4-669L17.10	ENST00000455464.6,ENST00000431321.1,ENST00000599771.6,ENST00000440038.6,ENST00000453935.1,ENST00000423728.5,ENST00000601486.5,ENST00000432964.1,ENST00000616947.2,ENST00000613471.1,ENST00000616311.4,ENST00000601814.5,ENST00000440163.1,ENST00000419160.3,ENST00000455207.5,ENST00000608420.1,ENST00000431812.1	lincRNA	0.443976	-2.20201	0.355469	0.851147
ENSG00000250575	RP4-669L17.8	ENST00000514436.1	unprocessed_pseudogene	-0.135164	-4.19414	0.787911	1
ENSG00000230021	RP5-857K21.4	ENST00000616585.1,ENST00000441245.5,ENST00000440196.2,ENST00000447954.1,ENST00000634337.1,ENST00000419394.1,ENST00000452176.1,ENST00000440200.5,ENST00000635509.1,ENST00000634833.1,ENST00000414688.5,ENST00000357876.5,ENST00000417636.1	lincRNA	-0.0909418	-3.53447	1	1
ENSG00000225972	MTND1P23	ENST00000416931.1	unprocessed_pseudogene	-0.476685	0.160537	0.118333	0.842429
ENSG00000225630	MTND2P28	ENST00000457540.1	unprocessed_pseudogene	0.0190365	4.73356	0.896485	1
ENSG00000237973	MTCO1P12	ENST00000414273.1	unprocessed_pseudogene	0.0222694	8.28563	0.800856	1
ENSG00000229344	MTCO2P12	ENST00000427426.1	unprocessed_pseudogene	-0.00813511	1.47585	0.933401	1
ENSG00000240409	MTATP8P1	ENST00000467115.1	unprocessed_pseudogene	-0.340688	-2.27145	0.444225	0.885631
ENSG00000248527	MTATP6P1	ENST00000514057.1	unprocessed_pseudogene	0.0543558	9.48423	0.506828	0.916601
ENSG00000198744	MTCO3P12	ENST00000416718.2	unprocessed_pseudogene	-0.119011	1.93328	0.540005	0.930267
ENSG00000268663	WBP1LP6	ENST00000438434.2	processed_pseudogene	1.77636e-15	-4.43057	1	1
ENSG00000228327	RP11-206L10.2	ENST00000428504.2,ENST00000506640.2	transcribed_unprocessed_pseudogene,processed_transcript	0.28835	1.79842	0.20804	0.842429
ENSG00000237491	RP11-206L10.9	ENST00000434264.6,ENST00000585826.1,ENST00000589899.5,ENST00000593022.5,ENST00000412115.1,ENST00000429505.5,ENST00000586928.5,ENST00000590848.5,ENST00000588951.5,ENST00000609830.1,ENST00000587530.5,ENST00000586288.1,ENST00000585745.5,ENST00000589531.5,ENST00000591702.1,ENST00000585768.5,ENST00000591440.5,ENST00000443772.1,ENST00000592547.1,ENST00000457084.1	lincRNA	0.0876644	-1.07244	0.816281	1
ENSG00000230092	RP11-206L10.8	ENST00000590817.3,ENST00000447500.4	transcribed_unprocessed_pseudogene,processed_transcript	-0.232584	-2.04087	0.696392	0.987319
ENSG00000177757	FAM87B	ENST00000326734.2	lincRNA	-0.0726874	-3.40216	0.842297	1
ENSG00000228794	LINC01128	ENST00000609009.5,ENST00000441765.5,ENST00000445118.6,ENST00000622921.1,ENST00000416570.5,ENST00000415295.1,ENST00000448975.6,ENST00000608189.4,ENST00000623070.3,ENST00000610067.5,ENST00000609139.5,ENST00000623808.3,ENST00000425657.1,ENST00000449005.5,ENST00000624927.3	lincRNA,retained_intron	0.0307903	3.17831	0.851046	1
ENSG00000225880	LINC00115	ENST00000473798.1	lincRNA	-0.537744	-0.613303	0.207169	0.842429
ENSG00000234711	TUBB8P11	ENST00000415481.1	unprocessed_pseudogene	0.0449012	-4.0257	0.989395	1
ENSG00000272438	RP11-54O7.16	ENST00000607769.1	lincRNA	0.244066	-4.23607	0.188327	0.842429
ENSG00000230699	RP11-54O7.1	ENST00000448179.1	lincRNA	0.135394	-4.33151	0.282459	0.848562
ENSG00000223764	RP11-54O7.3	ENST00000417705.1,ENST00000432961.1,ENST00000609207.1	lincRNA,retained_intron	-0.391951	-4.06686	0.0881012	0.842429
ENSG00000187634	SAMD11	ENST00000622503.4,ENST00000341065.8,ENST00000620200.4,ENST00000616016.4,ENST00000617307.4,ENST00000474461.1,ENST00000420190.6,ENST00000466827.1,ENST00000342066.7,ENST00000616125.4,ENST00000455979.1,ENST00000464948.1,ENST00000478729.1,ENST00000618323.4,ENST00000618779.4,ENST00000437963.5,ENST00000618181.4	processed_transcript,retained_intron,protein_coding	0.811398	-1.47839	0.201709	0.842429
ENSG00000188976	NOC2L	ENST00000469563.1,ENST00000496938.1,ENST00000483767.5,ENST00000477976.5,ENST00000487214.1,ENST00000327044.6	processed_transcript,retained_intron,protein_coding	0.0192229	6.08417	0.827666	1
ENSG00000187961	KLHL17	ENST00000466300.1,ENST00000622660.1,ENST00000481067.1,ENST00000463212.1,ENST00000338591.7	nonsense_mediated_decay,retained_intron,protein_coding	0.155277	3.82418	0.17377	0.842429
ENSG00000187583	PLEKHN1	ENST00000491024.1,ENST00000379410.7,ENST00000379409.6,ENST00000379407.7,ENST00000480267.1	retained_intron,protein_coding	0.523814	-0.786709	0.259597	0.848562
ENSG00000187642	PERM1	ENST00000479361.1,ENST00000433179.3,ENST00000341290.6	retained_intron,protein_coding	8.88178e-16	-4.43057	1	1
ENSG00000272512	RP11-54O7.17	ENST00000606034.1	lincRNA	0.105125	-3.98866	0.935683	1
ENSG00000188290	HES4	ENST00000484667.2,ENST00000481869.1,ENST00000304952.10,ENST00000428771.6	retained_intron,protein_coding	-0.306808	-0.514428	0.688981	0.984805
ENSG00000187608	ISG15	ENST00000379389.4,ENST00000624697.3,ENST00000624652.1	protein_coding	-0.392683	5.10296	0.221027	0.842429
ENSG00000231702	RP11-54O7.10	ENST00000423619.2	processed_pseudogene	0.0564461	-4.28359	0.898351	1
ENSG00000188157	AGRN	ENST00000492947.1,ENST00000479707.1,ENST00000477585.1,ENST00000461111.1,ENST00000466223.1,ENST00000419249.2,ENST00000379370.6,ENST00000478677.1,ENST00000469403.1,ENST00000620552.4	retained_intron,protein_coding	-0.366902	6.29653	0.00798995	0.471694
ENSG00000217801	RP11-465B22.3	ENST00000427998.5,ENST00000394517.6,ENST00000451054.1,ENST00000433695.1,ENST00000412397.2,ENST00000456409.5	transcribed_unprocessed_pseudogene,processed_transcript	0.577757	-0.140898	0.115758	0.842429
ENSG00000273443	RP11-54O7.18	ENST00000442292.2	lincRNA	-0.243393	-4.19528	0.189126	0.842429
ENSG00000237330	RNF223	ENST00000453464.2	protein_coding	1.77636e-15	-4.43057	1	1
ENSG00000131591	C1orf159	ENST00000434641.5,ENST00000379339.5,ENST00000477196.5,ENST00000462097.5,ENST00000487177.5,ENST00000480643.1,ENST00000427787.5,ENST00000473600.1,ENST00000475119.5,ENST00000464905.1,ENST00000472741.5,ENST00000442117.5,ENST00000379319.5,ENST00000465822.5,ENST00000482816.5,ENST00000467751.5,ENST00000379325.7,ENST00000379320.5,ENST00000421241.6	nonsense_mediated_decay,processed_transcript,retained_intron,protein_coding	0.0815055	3.79411	0.4536	0.892318
ENSG00000272141	RP11-465B22.8	ENST00000606993.1	lincRNA	0.570807	-4.02784	0.0362239	0.764855
ENSG00000162571	TTLL10	ENST00000379289.5,ENST00000486379.1,ENST00000514695.1,ENST00000460998.1,ENST00000379290.5,ENST00000379288.3,ENST00000506177.1	nonsense_mediated_decay,processed_transcript,retained_intron,protein_coding	0.207294	-4.06921	0.787189	1
ENSG00000186891	TNFRSF18	ENST00000486728.5,ENST00000379265.5,ENST00000328596.10,ENST00000379268.6	protein_coding	0.256865	0.827045	0.543999	0.931912
ENSG00000186827	TNFRSF4	ENST00000453580.1,ENST00000379236.3,ENST00000497869.5	processed_transcript,retained_intron,protein_coding	0.250179	1.47023	0.292359	0.851147
ENSG00000078808	SDF4	ENST00000494748.1,ENST00000360001.10,ENST00000459994.2,ENST00000465727.5,ENST00000403997.2,ENST00000478938.1,ENST00000263741.11	nonsense_mediated_decay,processed_transcript,retained_intron,protein_coding	-0.0746604	7.93678	0.322359	0.851147
ENSG00000176022	B3GALT6	ENST00000379198.3	protein_coding	0.0310358	4.92465	0.734302	0.999235
ENSG00000184163	C1QTNF12	ENST00000486627.1,ENST00000478606.1,ENST00000462849.1,ENST00000468365.1,ENST00000330388.2	retained_intron,protein_coding	0.636779	-1.46697	0.237659	0.847012
ENSG00000260179	RP5-902P8.12	ENST00000565563.1	lincRNA	-0.0378357	-3.17271	0.955479	1
ENSG00000160087	UBE2J2	ENST00000488418.2,ENST00000349431.10,ENST00000360466.6,ENST00000466752.5,ENST00000347370.6,ENST00000464036.5,ENST00000422076.5,ENST00000400930.8,ENST00000471154.1,ENST00000509720.5,ENST00000435198.5,ENST00000461142.3,ENST00000450390.6,ENST00000502382.1,ENST00000467339.1,ENST00000477894.5,ENST00000473215.5,ENST00000400929.6,ENST00000491779.5,ENST00000503294.5	nonsense_mediated_decay,processed_transcript,retained_intron,protein_coding	0.0057299	5.589	0.959702	1
ENSG00000230415	LINC01786	ENST00000453732.1,ENST00000434139.1	lincRNA	0.146735	-0.664932	0.671592	0.979393
ENSG00000162572	SCNN1D	ENST00000470022.1,ENST00000325425.12,ENST00000379099.3,ENST00000467651.2,ENST00000400928.7,ENST00000338555.6,ENST00000379116.9,ENST00000379101.8	nonsense_mediated_decay,processed_transcript,protein_coding	0.536403	1.92987	0.0277869	0.709596
ENSG00000131584	ACAP3	ENST00000479108.5,ENST00000478065.5,ENST00000472541.5,ENST00000470659.1,ENST00000438966.1,ENST00000493992.1,ENST00000379037.6,ENST00000492936.5,ENST00000354980.7,ENST00000353662.4,ENST00000476572.1,ENST00000467278.5,ENST00000354700.9	nonsense_mediated_decay,processed_transcript,retained_intron,protein_coding	-0.0233123	6.29953	0.752347	1
ENSG00000169972	PUSL1	ENST00000470520.5,ENST00000493657.1,ENST00000467712.1,ENST00000379031.9,ENST00000463758.1	processed_transcript,retained_intron,protein_coding	0.0781533	3.8089	0.46561	0.897959
ENSG00000127054	INTS11	ENST00000498173.2,ENST00000525164.5,ENST00000526904.5,ENST00000526797.5,ENST00000429572.5,ENST00000419704.5,ENST00000430786.5,ENST00000531292.5,ENST00000498476.6,ENST00000618806.4,ENST00000531019.5,ENST00000532772.5,ENST00000527383.5,ENST00000497304.6,ENST00000527098.5,ENST00000528879.5,ENST00000470030.6,ENST00000478641.5,ENST00000496353.1,ENST00000450926.6,ENST00000532952.5,ENST00000323275.10,EN…	nonsense_mediated_decay,processed_transcript,retained_intron,protein_coding	-0.0341764	5.94032	0.629008	0.966943
ENSG00000240731	RP5-890O3.9	ENST00000444968.1	sense_intronic	-0.837455	-0.571808	0.057237	0.813444
ENSG00000224051	CPTP	ENST00000343938.8,ENST00000488011.1,ENST00000464957.1	processed_transcript,protein_coding	0.0654005	4.94566	0.450751	0.890469
ENSG00000169962	TAS1R3	ENST00000339381.5	protein_coding	0.0393162	-0.89282	0.943507	1
ENSG00000107404	DVL1	ENST00000610709.2,ENST00000631679.1,ENST00000378888.9,ENST00000634054.1,ENST00000472445.1,ENST00000633096.1,ENST00000632445.1,ENST00000378891.9	retained_intron,protein_coding	0.0872671	5.13097	0.287924	0.851147
ENSG00000162576	MXRA8	ENST00000473097.5,ENST00000474033.5,ENST00000464351.1,ENST00000478517.5,ENST00000477278.3,ENST00000445648.5,ENST00000342753.8,ENST00000460473.1,ENST00000309212.10,ENST00000476718.1	retained_intron,protein_coding	-0.000556108	-2.07988	0.941159	1
ENSG00000175756	AURKAIP1	ENST00000378853.3,ENST00000489799.1,ENST00000321751.9,ENST00000338370.7,ENST00000496905.1,ENST00000338338.9	processed_transcript,protein_coding	-0.0620592	5.71836	0.433253	0.879471
ENSG00000223663	NDUFB4P8	ENST00000435351.2	processed_pseudogene	-0.154487	-3.81025	0.926178	1
ENSG00000221978	CCNL2	ENST00000463895.1,ENST00000418865.6,ENST00000492998.5,ENST00000497013.1,ENST00000425598.2,ENST00000488340.5,ENST00000496007.5,ENST00000469113.5,ENST00000408952.8,ENST00000471930.5,ENST00000505849.5,ENST00000480479.5,ENST00000480646.1,ENST00000482365.5,ENST00000482621.5,ENST00000408918.8,ENST00000481223.6,ENST00000463260.5,ENST00000400809.7,ENST00000473872.5	nonsense_mediated_decay,processed_transcript,retained_intron,protein_coding	0.00319479	6.43822	0.989959	1
ENSG00000224870	RP4-758J18.2	ENST00000572242.1,ENST00000418833.2	retained_intron	0.101653	3.8202	0.339727	0.851147
ENSG00000242485	MRPL20	ENST00000493287.5,ENST00000477686.1,ENST00000344843.11,ENST00000482352.1,ENST00000492508.1,ENST00000487659.1	processed_transcript,retained_intron,protein_coding	0.0753311	5.56321	0.385174	0.852632
ENSG00000272455	RP4-758J18.13	ENST00000607307.1	lincRNA	-0.0792343	-0.584097	0.868309	1
ENSG00000235098	ANKRD65	ENST00000520296.5,ENST00000454272.2,ENST00000537107.5,ENST00000427211.3,ENST00000442470.1	protein_coding	0.253782	-3.46006	0.632767	0.967815
ENSG00000225285	LINC01770	ENST00000454562.1,ENST00000434150.1,ENST00000417917.1,ENST00000430109.1	lincRNA	-0.0842334	-3.95309	0.910113	1
ENSG00000179403	VWA1	ENST00000476993.1,ENST00000338660.5,ENST00000495558.1,ENST00000471398.1	protein_coding	-0.47941	0.784783	0.091137	0.842429
ENSG00000215915	ATAD3C	ENST00000475091.2,ENST00000378785.6,ENST00000484537.2	retained_intron,protein_coding	1.19477	-1.88636	0.0190881	0.641876
ENSG00000160072	ATAD3B	ENST00000472194.6,ENST00000474481.1,ENST00000485748.5,ENST00000378736.3,ENST00000308647.7	processed_transcript,retained_intron,protein_coding	0.0805774	4.36606	0.429005	0.877179
ENSG00000197785	ATAD3A	ENST00000339113.8,ENST00000378756.7,ENST00000400830.3,ENST00000429957.1,ENST00000536055.5,ENST00000378755.9,ENST00000439513.1	retained_intron,protein_coding	0.0549139	4.92124	0.541521	0.93061
ENSG00000205090	TMEM240	ENST00000624426.1,ENST00000425828.1,ENST00000378733.8	protein_coding	0.874029	-1.76994	0.163018	0.842429
ENSG00000160075	SSU72	ENST00000378725.3,ENST00000291386.3,ENST00000359060.5,ENST00000378726.1	retained_intron,protein_coding	-0.00942979	6.77551	0.876	1
ENSG00000215014	RP5-832C2.5	ENST00000366221.3	lincRNA	-0.439463	0.368707	0.113745	0.842429
ENSG00000228594	FNDC10	ENST00000422725.3	protein_coding	-0.162264	4.30171	0.103662	0.842429
ENSG00000197530	MIB2	ENST00000507082.1,ENST00000508148.1,ENST00000506488.5,ENST00000355826.9,ENST00000505370.1,ENST00000503789.5,ENST00000514363.1,ENST00000486072.1,ENST00000508455.1,ENST00000518681.5,ENST00000378708.5,ENST00000489635.5,ENST00000477990.1,ENST00000473511.5,ENST00000512004.1,ENST00000502470.5,ENST00000511502.5,ENST00000514234.5,ENST00000464570.1,ENST00000378712.5,ENST00000479659.5,ENST00000507229.5,ENS…	nonsense_mediated_decay,processed_transcript,retained_intron,protein_coding	0.0539663	5.34627	0.579108	0.945725
ENSG00000189409	MMP23B	ENST00000489782.1,ENST00000435358.5,ENST00000356026.9,ENST00000490017.1,ENST00000378675.7,ENST00000512731.5,ENST00000486400.1,ENST00000479814.5,ENST00000503792.1,ENST00000472264.1	nonsense_mediated_decay,retained_intron,protein_coding	0.0542512	-4.06533	0.73627	0.999235
ENSG00000248333	CDK11B	ENST00000626918.2,ENST00000341028.8,ENST00000407249.7,ENST00000611150.3,ENST00000341832.10,ENST00000629312.2,ENST00000340677.9,ENST00000629289.2,ENST00000615951.4	nonsense_mediated_decay,processed_transcript,protein_coding	-0.0053794	5.32769	0.923632	1
ENSG00000189339	SLC35E2B	ENST00000480991.1,ENST00000611123.1,ENST00000614300.4,ENST00000481276.1,ENST00000617444.4	retained_intron,protein_coding	0.0730417	6.06899	0.415784	0.868028
ENSG00000269737	RP11-345P4.6	ENST00000596308.1,ENST00000597891.1	transcribed_processed_pseudogene,processed_transcript	-0.885846	-3.70793	0.011505	0.548781
ENSG00000215914	MMP23A	ENST00000234610.5	unprocessed_pseudogene	1.58055	-2.75119	0.00148115	0.258269
ENSG00000008128	CDK11A	ENST00000460465.5,ENST00000468800.5,ENST00000478901.1,ENST00000509982.5,ENST00000357760.6,ENST00000492390.5,ENST00000356937.7,ENST00000498810.1,ENST00000404249.7,ENST00000464748.1,ENST00000468397.1,ENST00000474916.1,ENST00000358779.9,ENST00000378638.6,ENST00000491311.1,ENST00000495016.5,ENST00000489300.1,ENST00000479362.1,ENST00000356200.7,ENST00000378633.5,ENST00000463652.5,ENST00000487462.1,ENS…	nonsense_mediated_decay,processed_transcript,retained_intron,protein_coding	0.165648	0.451249	0.587249	0.950822
ENSG00000268575	RP1-283E3.8	ENST00000598846.1	processed_transcript	0.641429	1.04182	0.0343712	0.752653
ENSG00000227775	RP1-283E3.4	ENST00000417099.1,ENST00000424604.1,ENST00000418950.2,ENST00000577672.1	transcribed_processed_pseudogene,processed_transcript	0.348371	-2.10357	0.465904	0.89802
ENSG00000215790	SLC35E2	ENST00000475229.2,ENST00000355439.6,ENST00000246421.4	processed_transcript,protein_coding	-0.108104	1.33764	0.805071	1
ENSG00000008130	NADK	ENST00000480499.5,ENST00000492768.5,ENST00000480542.1,ENST00000464373.1,ENST00000492845.6,ENST00000497747.5,ENST00000497615.1,ENST00000378625.5,ENST00000342348.9,ENST00000341426.9,ENST00000489538.1,ENST00000477235.5,ENST00000460602.5,ENST00000498806.1,ENST00000497186.5,ENST00000341991.7,ENST00000469045.5	nonsense_mediated_decay,processed_transcript,retained_intron,protein_coding	-0.095936	7.43044	0.217093	0.842429
ENSG00000078369	GNB1	ENST00000607589.1,ENST00000437146.1,ENST00000615252.4,ENST00000378609.8,ENST00000472614.2,ENST00000610897.4,ENST00000471354.1,ENST00000439272.6,ENST00000461893.5,ENST00000434686.6	processed_transcript,retained_intron,protein_coding	-0.0571954	8.93526	0.433219	0.879471
ENSG00000169885	CALML6	ENST00000378604.3,ENST00000307786.7,ENST00000482402.1,ENST00000462293.1	processed_transcript,retained_intron,protein_coding	-0.199447	-1.31674	0.697404	0.987555
ENSG00000178821	TMEM52	ENST00000470931.2,ENST00000310991.7,ENST00000378602.3,ENST00000378598.4,ENST00000602604.1,ENST00000416272.1	nonsense_mediated_decay,retained_intron,protein_coding	0.493393	-2.24777	0.338136	0.851147
ENSG00000187730	GABRD	ENST00000639777.1,ENST00000640688.1,ENST00000640981.1,ENST00000640030.1,ENST00000638804.1,ENST00000638771.1,ENST00000639070.1,ENST00000640423.1,ENST00000639045.1,ENST00000638411.1,ENST00000378585.6,ENST00000640317.1,ENST00000639625.1,ENST00000640067.1,ENST00000638604.1,ENST00000640949.1,ENST00000638763.1,ENST00000639935.1,ENST00000640892.1	nonsense_mediated_decay,processed_transcript,retained_intron,protein_coding	-0.314468	-4.10766	0.137844	0.842429
ENSG00000067606	PRKCZ	ENST00000470986.5,ENST00000400921.6,ENST00000496325.5,ENST00000479263.5,ENST00000378567.7,ENST00000481140.5,ENST00000419838.6,ENST00000503672.1,ENST00000461465.5,ENST00000482686.5,ENST00000484419.1,ENST00000478770.6,ENST00000470596.5,ENST00000505322.5,ENST00000503297.1,ENST00000472017.1,ENST00000471018.6,ENST00000479566.5,ENST00000468310.5,ENST00000470511.5,ENST00000461106.6,ENST00000466352.5,ENS…	nonsense_mediated_decay,processed_transcript,retained_intron,protein_coding	0.643831	-0.663636	0.27464	0.848562
ENSG00000162585	FAAP20	ENST00000378546.8,ENST00000428120.5,ENST00000497675.2,ENST00000401813.7,ENST00000420964.1,ENST00000414253.5,ENST00000440825.6,ENST00000378543.2,ENST00000469733.5,ENST00000476803.1,ENST00000514625.1,ENST00000420515.1,ENST00000400919.7,ENST00000400918.7,ENST00000487186.5	nonsense_mediated_decay,processed_transcript,retained_intron,protein_coding	0.0419296	5.1988	0.621696	0.964535
ENSG00000234396	RP11-181G12.4	ENST00000442483.2	lincRNA	-0.260981	-3.91295	0.521903	0.92283
ENSG00000157933	SKI	ENST00000478223.2,ENST00000507179.1,ENST00000508416.1,ENST00000378536.4	processed_transcript,retained_intron,protein_coding	-0.184143	6.14509	0.0597529	0.813444
ENSG00000116151	MORN1	ENST00000607031.1,ENST00000378525.2,ENST00000449373.2,ENST00000494279.2,ENST00000607342.5,ENST00000419785.1,ENST00000475812.1,ENST00000378531.7,ENST00000606372.5,ENST00000378529.7,ENST00000469374.5	nonsense_mediated_decay,processed_transcript,retained_intron,protein_coding	0.297006	1.44126	0.146351	0.842429
ENSG00000272161	RP4-713A8.1	ENST00000607720.1	sense_intronic	0.288356	-4.11201	0.145019	0.842429
ENSG00000269896	RP4-740C4.5	ENST00000417061.2,ENST00000602865.1	transcribed_processed_pseudogene,processed_transcript	-0.580197	-0.696325	0.321493	0.851147
ENSG00000272420	RP4-740C4.7	ENST00000607858.1	sense_intronic	0.427092	-2.45124	0.412698	0.866725
ENSG00000157916	RER1	ENST00000378518.5,ENST00000378512.5,ENST00000488353.2,ENST00000605895.5,ENST00000306256.13,ENST00000378513.7,ENST00000493207.1,ENST00000462129.1,ENST00000443438.5	retained_intron,protein_coding	-0.111736	6.95695	0.153583	0.842429
ENSG00000157911	PEX10	ENST00000515760.1,ENST00000502666.1,ENST00000288774.7,ENST00000514502.1,ENST00000507596.5,ENST00000447513.6,ENST00000510434.1,ENST00000508384.5	nonsense_mediated_decay,processed_transcript,protein_coding	-0.113843	4.41349	0.226616	0.843888
ENSG00000149527	PLCH2	ENST00000343889.8,ENST00000278878.6,ENST00000462379.1,ENST00000473964.5,ENST00000378486.7,ENST00000419816.6,ENST00000449969.5,ENST00000609981.5	retained_intron,protein_coding	0.0436189	-2.05526	0.792549	1
ENSG00000157881	PANK4	ENST00000502512.1,ENST00000486396.1,ENST00000505228.5,ENST00000378466.7,ENST00000435556.7,ENST00000491212.1,ENST00000515423.1,ENST00000471361.1,ENST00000514922.1,ENST00000487804.1,ENST00000502770.1,ENST00000468002.2	nonsense_mediated_decay,processed_transcript,retained_intron,protein_coding	-0.00601644	4.57624	0.93107	1
ENSG00000272449	RP3-395M20.12	ENST00000606645.1	lincRNA	0.53989	0.86488	0.0717791	0.829126
ENSG00000157873	TNFRSF14	ENST00000482074.6,ENST00000426449.5,ENST00000496064.5,ENST00000451778.5,ENST00000463471.6,ENST00000463835.5,ENST00000355716.4,ENST00000475523.5,ENST00000482602.5,ENST00000442392.6,ENST00000471768.1,ENST00000466750.5,ENST00000480305.1,ENST00000435221.6,ENST00000409119.5,ENST00000434817.5	processed_transcript,retained_intron,protein_coding	-0.083055	8.31738	0.366843	0.851147
ENSG00000228037	RP3-395M20.9	ENST00000424215.1	lincRNA	0.0750396	-3.08257	0.877902	1
ENSG00000157870	FAM213B	ENST00000498083.1,ENST00000444521.6,ENST00000477045.1,ENST00000484099.5,ENST00000481683.5,ENST00000474659.5,ENST00000464043.5,ENST00000378427.5,ENST00000537325.5,ENST00000378425.9,ENST00000493183.5,ENST00000419916.6,ENST00000476686.1,ENST00000378424.8,ENST00000465233.5	processed_transcript,retained_intron,protein_coding	0.0922282	5.79486	0.401684	0.86111
ENSG00000142606	MMEL1	ENST00000464195.1,ENST00000511099.1,ENST00000491941.5,ENST00000469962.1,ENST00000378412.7,ENST00000502556.5,ENST00000509374.1,ENST00000504800.5,ENST00000471840.5	nonsense_mediated_decay,processed_transcript,retained_intron,protein_coding	-0.0354681	-0.704628	0.977622	1
ENSG00000215912	TTC34	ENST00000637179.1,ENST00000401095.8	protein_coding	-0.508916	0.843609	0.451964	0.891231
ENSG00000142611	PRDM16	ENST00000463591.1,ENST00000514189.5,ENST00000270722.9,ENST00000606170.1,ENST00000512462.5,ENST00000509860.1,ENST00000511072.5,ENST00000378391.6,ENST00000378389.5,ENST00000607632.1	processed_transcript,retained_intron,protein_coding	-0.0627901	-4.28345	0.83255	1
ENSG00000130762	ARHGEF16	ENST00000464620.1,ENST00000378373.5,ENST00000445297.5,ENST00000378371.6,ENST00000418137.1,ENST00000378378.8,ENST00000485984.1	retained_intron,protein_coding	0.667539	1.42169	0.123824	0.842429
ENSG00000162591	MEGF6	ENST00000491842.1,ENST00000475790.5,ENST00000485002.6,ENST00000356575.8,ENST00000494257.1,ENST00000461795.1,ENST00000294599.8	nonsense_mediated_decay,retained_intron,protein_coding	-0.136439	3.84636	0.267488	0.848562
ENSG00000158109	TPRG1L	ENST00000344579.5,ENST00000378344.6	protein_coding	-0.0793621	5.90442	0.357586	0.851147
ENSG00000116213	WRAP73	ENST00000497940.5,ENST00000378322.7,ENST00000465916.5,ENST00000270708.11,ENST00000479331.1,ENST00000419924.2,ENST00000469643.1,ENST00000494884.1,ENST00000424367.5,ENST00000471223.1	retained_intron,protein_coding	0.0398636	4.44153	0.667499	0.977881
ENSG00000078900	TP73	ENST00000604194.1,ENST00000378285.5,ENST00000357733.7,ENST00000378295.8,ENST00000604566.1,ENST00000378290.4,ENST00000603362.5,ENST00000346387.8,ENST00000603364.5,ENST00000378280.5,ENST00000604074.5,ENST00000604479.5,ENST00000378288.8,ENST00000354437.8	retained_intron,protein_coding	-0.0950299	1.7186	0.635252	0.967986
ENSG00000227372	TP73-AS1	ENST00000624948.1,ENST00000423764.5,ENST00000608600.1,ENST00000418088.5,ENST00000637775.1,ENST00000587071.5,ENST00000419973.1,ENST00000452079.5,ENST00000624167.1,ENST00000636630.1	processed_transcript,transcribed_unitary_pseudogene	0.151314	4.72657	0.137862	0.842429
ENSG00000162592	CCDC27	ENST00000636250.1,ENST00000462521.2,ENST00000294600.6	nonsense_mediated_decay,retained_intron,protein_coding	0.663969	-3.38218	0.279698	0.848562
ENSG00000235169	SMIM1	ENST00000444870.6,ENST00000452264.1,ENST00000561886.1	protein_coding	0.575953	-0.223748	0.17441	0.842429
ENSG00000130764	LRRC47	ENST00000479239.1,ENST00000378251.2,ENST00000462356.5	nonsense_mediated_decay,retained_intron,protein_coding	-0.0281181	5.30831	0.702218	0.988428
ENSG00000116198	CEP104	ENST00000378223.3,ENST00000494653.5,ENST00000495701.1,ENST00000484420.1,ENST00000461667.1,ENST00000438539.5,ENST00000460038.5,ENST00000378230.7,ENST00000428079.5,ENST00000443466.1,ENST00000494951.1	processed_transcript,retained_intron,protein_coding	-0.0495519	5.10374	0.556028	0.935596
ENSG00000169598	DFFB	ENST00000491998.5,ENST00000625756.2,ENST00000341385.4,ENST00000339350.7,ENST00000468793.5,ENST00000378209.7,ENST00000477548.5,ENST00000338895.7,ENST00000481945.1,ENST00000378206.5,ENST00000475969.5,ENST00000461150.1	nonsense_mediated_decay,retained_intron,protein_coding	-0.154133	3.15804	0.241851	0.848562
ENSG00000198912	C1orf174	ENST00000474140.1,ENST00000361605.3,ENST00000486765.5	processed_transcript,retained_intron,protein_coding	0.0757958	4.56716	0.429962	0.877533
ENSG00000236423	LINC01134	ENST00000442673.1,ENST00000413332.5,ENST00000439488.1	lincRNA	0.544503	0.316996	0.125061	0.842429
ENSG00000233304	LINC01346	ENST00000412674.1,ENST00000635619.1,ENST00000456897.5	lincRNA	0.141944	-4.33103	0.284541	0.848562
ENSG00000229280	EEF1DP6	ENST00000449232.1	processed_pseudogene	-0.0753583	-4.38042	0.367549	0.851147
ENSG00000196581	AJAP1	ENST00000378191.4,ENST00000466761.1,ENST00000378190.7	processed_transcript,protein_coding	-0.415192	-3.5906	0.265267	0.848562
ENSG00000231510	RP11-542C10.1	ENST00000443270.1	lincRNA	-0.273738	-4.19144	0.16453	0.842429
ENSG00000236948	RP11-154H17.1	ENST00000637702.1,ENST00000413887.1	lincRNA	0.141944	-4.33103	0.284541	0.848562
ENSG00000131697	NPHP4	ENST00000460696.1,ENST00000470763.1,ENST00000478423.6,ENST00000468253.1,ENST00000489180.6,ENST00000466897.1,ENST00000378156.8,ENST00000378169.7,ENST00000622020.4,ENST00000378161.5,ENST00000506941.1	nonsense_mediated_decay,processed_transcript,retained_intron,protein_coding	-0.0141181	4.3756	0.875301	1
ENSG00000069424	KCNAB2	ENST00000493807.1,ENST00000428161.5,ENST00000378111.5,ENST00000378083.7,ENST00000481789.1,ENST00000352527.5,ENST00000378092.5,ENST00000478098.5,ENST00000445501.5,ENST00000602612.5,ENST00000341524.5,ENST00000472700.6,ENST00000389632.8,ENST00000435937.5,ENST00000459822.1,ENST00000378097.5,ENST00000462676.2,ENST00000164247.5,ENST00000458166.6	processed_transcript,retained_intron,protein_coding	-0.0305417	8.74435	0.668981	0.978353
ENSG00000116254	CHD5	ENST00000496404.1,ENST00000462991.5,ENST00000475121.1,ENST00000377999.5,ENST00000262450.7,ENST00000491020.1	nonsense_mediated_decay,protein_coding	0.155008	-2.07772	0.855168	1
ENSG00000116251	RPL22	ENST00000465335.1,ENST00000465387.5,ENST00000471204.5,ENST00000234875.8,ENST00000480661.1,ENST00000497965.5,ENST00000484532.5,ENST00000462296.5	retained_intron,protein_coding	-0.070538	7.46588	0.346509	0.851147
ENSG00000158286	RNF207	ENST00000496329.1,ENST00000496676.5,ENST00000485539.5,ENST00000463453.1,ENST00000492476.1,ENST00000466994.5,ENST00000483336.1,ENST00000484435.1,ENST00000377939.4	processed_transcript,retained_intron,protein_coding	1.04017	-0.12236	0.0196878	0.643191
ENSG00000116237	ICMT	ENST00000489498.5,ENST00000495791.1,ENST00000343813.9,ENST00000474756.1	nonsense_mediated_decay,processed_transcript,protein_coding	0.0218994	6.83119	0.80862	1
ENSG00000225077	LINC00337	ENST00000429480.2,ENST00000441724.1	lincRNA	-0.0188153	-2.06469	0.955922	1
ENSG00000158292	GPR153	ENST00000377893.2	protein_coding	0.110653	1.86429	0.603586	0.957646
ENSG00000097021	ACOT7	ENST00000418124.5,ENST00000377860.8,ENST00000377845.7,ENST00000608083.5,ENST00000377842.7,ENST00000377855.6,ENST00000481175.1,ENST00000545482.5,ENST00000361521.8,ENST00000473466.2	nonsense_mediated_decay,retained_intron,protein_coding	-0.204902	4.38002	0.0435777	0.790031
ENSG00000069812	HES2	ENST00000489730.1,ENST00000471190.1,ENST00000377837.5,ENST00000377834.8,ENST00000377836.8,ENST00000487437.5	processed_transcript,protein_coding	-0.0819901	-0.460241	0.714879	0.991977
ENSG00000187017	ESPN	ENST00000461727.5,ENST00000636330.1,ENST00000434576.1,ENST00000632142.1,ENST00000475479.2,ENST00000632593.1,ENST00000633651.1,ENST00000478323.1,ENST00000416731.5,ENST00000477679.1,ENST00000636644.1,ENST00000475228.5,ENST00000633239.1,ENST00000632803.1,ENST00000468561.1,ENST00000418286.1,ENST00000377828.5	processed_transcript,retained_intron,protein_coding	-0.156197	-4.10989	0.558992	0.936378
ENSG00000215788	TNFRSF25	ENST00000414040.6,ENST00000377782.7,ENST00000351748.7,ENST00000453260.6,ENST00000351959.9,ENST00000515145.1,ENST00000485036.5,ENST00000502588.5,ENST00000461703.6,ENST00000453341.1,ENST00000480393.5,ENST00000475730.5,ENST00000513135.5,ENST00000510563.5,ENST00000481401.5,ENST00000356876.7,ENST00000348333.7,ENST00000473343.5,ENST00000502730.5,ENST00000469691.5	nonsense_mediated_decay,processed_transcript,retained_intron,protein_coding	-0.354012	-0.675897	0.450443	0.890335
ENSG00000171680	PLEKHG5	ENST00000377732.5,ENST00000377748.5,ENST00000535355.5,ENST00000639593.1,ENST00000377728.7,ENST00000537245.5,ENST00000377725.5,ENST00000487949.4,ENST00000489097.5,ENST00000340850.9,ENST00000400915.7,ENST00000377740.4,ENST00000400913.5	retained_intron,protein_coding	0.416392	1.37552	0.373041	0.851147
ENSG00000162408	NOL9	ENST00000377705.5,ENST00000464383.1,ENST00000462798.1,ENST00000460777.1,ENST00000464665.1	retained_intron,protein_coding	0.0631984	4.61918	0.53731	0.928854
ENSG00000204859	ZBTB48	ENST00000319084.9,ENST00000498342.5,ENST00000435905.5,ENST00000488936.1,ENST00000466813.1,ENST00000466941.1,ENST00000482360.5,ENST00000377674.8	nonsense_mediated_decay,retained_intron,protein_coding	-0.0366823	5.20855	0.621803	0.964535
ENSG00000162413	KLHL21	ENST00000463043.1,ENST00000496707.5,ENST00000610898.1,ENST00000377658.8,ENST00000377663.3,ENST00000467612.5	protein_coding	-0.0440441	5.75328	0.634766	0.967902
ENSG00000116273	PHF13	ENST00000377648.4,ENST00000495385.1	processed_transcript,protein_coding	3.57869e-05	4.21729	0.972148	1
ENSG00000041988	THAP3	ENST00000480647.1,ENST00000484669.6,ENST00000054650.8,ENST00000487819.5,ENST00000377627.7,ENST00000484676.1,ENST00000307896.10,ENST00000472925.1	nonsense_mediated_decay,processed_transcript,retained_intron,protein_coding	-0.0209002	3.64847	0.851262	1
ENSG00000007923	DNAJC11	ENST00000485073.5,ENST00000473993.5,ENST00000451196.5,ENST00000465508.5,ENST00000460594.5,ENST00000377577.9,ENST00000294401.11,ENST00000469318.5,ENST00000465911.1,ENST00000426784.1,ENST00000472414.1	processed_transcript,protein_coding	-0.00766149	5.91216	0.903632	1
ENSG00000171735	CAMTA1	ENST00000472283.1,ENST00000495233.5,ENST00000486138.1,ENST00000473578.5,ENST00000490738.5,ENST00000461580.5,ENST00000482934.1,ENST00000303635.11,ENST00000557126.5,ENST00000490905.5,ENST00000476163.5,ENST00000470648.5,ENST00000467404.6,ENST00000476864.1,ENST00000461311.1,ENST00000467267.1	nonsense_mediated_decay,processed_transcript,protein_coding	0.106776	4.08906	0.31343	0.851147
ENSG00000237402	CAMTA1-IT1	ENST00000427317.1	sense_intronic	-0.242578	-4.23613	0.194203	0.842429
ENSG00000270171	RP11-338N10.1	ENST00000602640.1	lincRNA	-0.115034	-4.23784	0.775938	1
ENSG00000269978	RP11-338N10.3	ENST00000602916.1	lincRNA	0.554775	-3.67959	0.193731	0.842429
ENSG00000049245	VAMP3	ENST00000487194.1,ENST00000470357.1,ENST00000054666.10	retained_intron,protein_coding	-0.0423694	7.14232	0.563053	0.938681
ENSG00000269925	RP3-467L1.6	ENST00000602406.1	sense_intronic	-0.509774	-1.69861	0.416364	0.868758
ENSG00000049246	PER3	ENST00000602883.1,ENST00000377532.7,ENST00000613533.4,ENST00000463106.1,ENST00000494684.1,ENST00000473653.1,ENST00000361923.2,ENST00000614998.4,ENST00000377541.5	retained_intron,protein_coding	-0.0908573	5.75591	0.27412	0.848562
ENSG00000049247	UTS2	ENST00000054668.5,ENST00000361696.9,ENST00000377516.6	protein_coding	-0.0455959	2.47261	0.259511	0.848562
ENSG00000049249	TNFRSF9	ENST00000492571.1,ENST00000377507.7,ENST00000615230.4,ENST00000474475.1	nonsense_mediated_decay,protein_coding	0.727884	3.53804	0.00693707	0.464449
ENSG00000270330	RP5-892F13.2	ENST00000603760.1	processed_pseudogene	1.77636e-15	-4.43057	1	1
ENSG00000116288	PARK7	ENST00000460192.5,ENST00000469225.1,ENST00000377491.5,ENST00000377488.5,ENST00000338639.9,ENST00000497113.1,ENST00000377493.9,ENST00000493373.5,ENST00000493678.5,ENST00000465354.5	processed_transcript,retained_intron,protein_coding	0.00622518	6.71308	0.95268	1
ENSG00000116285	ERRFI1	ENST00000377482.9,ENST00000474874.5,ENST00000487559.1,ENST00000469499.5,ENST00000467067.1	nonsense_mediated_decay,protein_coding	0.116235	1.736	0.552129	0.934872
ENSG00000232848	CTA-215D11.4	ENST00000399343.2	processed_pseudogene	-0.13042	-4.33198	0.270571	0.848562
ENSG00000229305	RP11-431K24.2	ENST00000453364.1	processed_pseudogene	1.77636e-15	-4.43057	1	1
ENSG00000162426	SLC45A1	ENST00000481265.1,ENST00000471889.5,ENST00000289877.8,ENST00000497660.5	processed_transcript,retained_intron,protein_coding	0.841531	-0.767247	0.0340778	0.750986
ENSG00000142599	RERE	ENST00000507012.1,ENST00000476556.5,ENST00000514428.1,ENST00000488215.5,ENST00000337907.7,ENST00000505225.1,ENST00000400908.6,ENST00000480342.5,ENST00000492766.5,ENST00000464972.5,ENST00000467350.1,ENST00000465125.1,ENST00000469251.1,ENST00000460659.5,ENST00000468247.1,ENST00000400907.6,ENST00000377464.5	processed_transcript,retained_intron,protein_coding	-0.132509	7.00463	0.117584	0.842429
ENSG00000234619	RPL7P11	ENST00000437586.1	processed_pseudogene	0.129433	-4.237	0.78782	1
ENSG00000224315	RPL7P7	ENST00000428803.2	processed_pseudogene	0.17462	-4.33059	0.210317	0.842429
ENSG00000228423	RP4-633I8.4	ENST00000433876.2	lincRNA	-0.0535374	-3.88104	0.929071	1
ENSG00000229716	RPL23AP19	ENST00000436229.2	processed_pseudogene	-0.0805192	-4.28332	0.864628	1
ENSG00000074800	ENO1	ENST00000486051.5,ENST00000464920.1,ENST00000489867.1,ENST00000497492.1,ENST00000234590.8,ENST00000492343.1	retained_intron,protein_coding	0.0086035	10.3797	0.947838	1
ENSG00000236269	ENO1-IT1	ENST00000414948.1	sense_intronic	-0.471795	-2.57604	0.726235	0.996705
ENSG00000238249	HMGN2P17	ENST00000425872.1	processed_pseudogene	0.363637	-3.32743	0.468967	0.899211
ENSG00000232208	RP3-477M7.5	ENST00000424862.2	processed_pseudogene	-0.0854976	-4.3798	0.355045	0.851147
ENSG00000142583	SLC2A5	ENST00000473209.1,ENST00000377424.8,ENST00000377414.7,ENST00000479813.5,ENST00000486632.5,ENST00000487492.1,ENST00000487835.5,ENST00000484798.5,ENST00000474145.5,ENST00000464985.5	retained_intron,protein_coding	0.203203	6.40712	0.0474331	0.795224
ENSG00000180758	GPR157	ENST00000465853.1,ENST00000377411.4,ENST00000466131.1	retained_intron,protein_coding	0.134744	3.16829	0.384532	0.852251
ENSG00000228526	MIR34AHG	ENST00000437157.3,ENST00000635405.1,ENST00000635687.1	lincRNA	0.0918065	4.47779	0.416669	0.868914
ENSG00000234546	LINC01759	ENST00000635271.1,ENST00000412639.2,ENST00000634966.1	lincRNA	-0.0465726	0.384736	0.869661	1
ENSG00000049239	H6PD	ENST00000495451.1,ENST00000602477.1,ENST00000377403.6	processed_transcript,protein_coding	-0.0775842	6.63322	0.337377	0.851147
ENSG00000171621	SPSB1	ENST00000450402.1,ENST00000377399.2,ENST00000328089.10,ENST00000357898.3	protein_coding	-0.0397727	2.57933	0.895204	1
ENSG00000171612	SLC25A33	ENST00000302692.6	protein_coding	0.269446	3.28389	0.032533	0.742327
ENSG00000231181	RP13-15M17.1	ENST00000435277.1	processed_pseudogene	-0.43455	-2.27893	0.465306	0.897959
ENSG00000188807	TMEM201	ENST00000508400.1,ENST00000416541.5,ENST00000340305.9,ENST00000510900.1,ENST00000340381.10	nonsense_mediated_decay,processed_transcript,protein_coding	-0.232241	4.15452	0.0290375	0.716882
ENSG00000171608	PIK3CD	ENST00000628140.2,ENST00000536656.5,ENST00000361110.6,ENST00000484851.1,ENST00000543390.2,ENST00000481137.1,ENST00000377346.8,ENST00000479223.1	processed_transcript,retained_intron,protein_coding	-0.0154827	7.14527	0.820005	1
ENSG00000171603	CLSTN1	ENST00000464286.1,ENST00000477264.1,ENST00000435891.5,ENST00000377298.8,ENST00000361311.4	processed_transcript,protein_coding	-0.0951781	7.28678	0.211805	0.842429
ENSG00000178585	CTNNBIP1	ENST00000377258.5,ENST00000400904.7,ENST00000377263.5,ENST00000377256.1	protein_coding	-0.0857899	5.05845	0.395354	0.857489
ENSG00000162441	LZIC	ENST00000471853.1,ENST00000377213.1,ENST00000377223.5,ENST00000400903.6,ENST00000488540.5	retained_intron,protein_coding	-0.0704521	4.37825	0.456668	0.894449
ENSG00000228150	RP11-84A14.4	ENST00000445884.1	sense_intronic	-1.21251	-3.00631	0.019134	0.641934
ENSG00000173614	NMNAT1	ENST00000403197.5,ENST00000496751.1,ENST00000377205.5,ENST00000462686.1,ENST00000492735.1	nonsense_mediated_decay,processed_transcript,protein_coding	0.0649326	4.35339	0.549765	0.934374
ENSG00000283611	RP11-84A14.6	ENST00000636827.1	unitary_pseudogene	0.265027	-4.23826	0.138249	0.842429
ENSG00000162444	RBP7	ENST00000294435.7,ENST00000315901.4	nonsense_mediated_decay,protein_coding	0.709545	1.2432	0.020804	0.651432
ENSG00000130939	UBE4B	ENST00000253251.12,ENST00000470736.1,ENST00000377153.5,ENST00000466379.1,ENST00000487244.5,ENST00000488228.1,ENST00000343090.10,ENST00000465408.1,ENST00000462658.1,ENST00000475795.5	nonsense_mediated_decay,processed_transcript,retained_intron,protein_coding	-0.0898923	6.22361	0.235422	0.843888
ENSG00000233623	PGAM1P11	ENST00000416729.2	processed_pseudogene	-0.777913	-3.42592	0.0338647	0.748663
ENSG00000054523	KIF1B	ENST00000377083.5,ENST00000377081.5,ENST00000497835.1,ENST00000495136.1,ENST00000263934.10,ENST00000620295.2,ENST00000622724.3,ENST00000483340.1,ENST00000465635.5,ENST00000470616.1,ENST00000377086.5,ENST00000635499.1,ENST00000377093.8	processed_transcript,retained_intron,protein_coding	-0.0828021	6.4136	0.325711	0.851147
ENSG00000142657	PGD	ENST00000493288.1,ENST00000270776.12,ENST00000491493.5,ENST00000483936.5,ENST00000487775.1,ENST00000465632.5,ENST00000477958.5,ENST00000498356.1,ENST00000496718.1,ENST00000460189.1	nonsense_mediated_decay,processed_transcript,retained_intron,protein_coding	-0.0683964	9.04146	0.402233	0.861336
ENSG00000251503	APITD1-CORT	ENST00000602296.6,ENST00000465026.1,ENST00000470413.6,ENST00000400900.6,ENST00000602787.6	protein_coding	0.463851	-3.7425	0.223968	0.842561
ENSG00000175279	CENPS	ENST00000309048.7,ENST00000602486.1,ENST00000462462.1,ENST00000477755.1,ENST00000464507.1	nonsense_mediated_decay,processed_transcript,retained_intron,protein_coding	0.375068	-1.23334	0.439332	0.883617
ENSG00000241563	CORT	ENST00000377049.3	protein_coding	0.0306436	-3.30202	0.984431	1
ENSG00000160049	DFFA	ENST00000377036.2,ENST00000476658.5,ENST00000377038.7	nonsense_mediated_decay,protein_coding	-0.00364855	5.6358	0.947916	1
ENSG00000142655	PEX14	ENST00000492696.1,ENST00000356607.8,ENST00000491661.2,ENST00000472851.1	processed_transcript,retained_intron,protein_coding	0.0592216	4.78768	0.514963	0.920252
ENSG00000130940	CASZ1	ENST00000344008.5,ENST00000490176.1,ENST00000377022.7,ENST00000478728.2,ENST00000496432.6,ENST00000478524.1,ENST00000492173.1,ENST00000447850.3,ENST00000472814.1	processed_transcript,retained_intron,protein_coding	-0.346639	1.58665	0.113969	0.842429
ENSG00000175262	C1orf127	ENST00000418570.6,ENST00000468348.1,ENST00000476357.1,ENST00000520253.1,ENST00000377004.8	retained_intron,protein_coding	0.0269288	3.82335	0.839902	1
ENSG00000215785	CFL1P6	ENST00000400899.2	processed_pseudogene	-0.0831843	-4.06656	0.767088	1
ENSG00000120948	TARDBP	ENST00000496840.1,ENST00000618606.1,ENST00000477447.6,ENST00000614494.1,ENST00000611963.4,ENST00000439080.6,ENST00000315091.7,ENST00000622057.4,ENST00000638264.1,ENST00000639599.1,ENST00000621573.1,ENST00000620505.1,ENST00000621715.4,ENST00000473869.5,ENST00000613864.4,ENST00000610369.4,ENST00000619555.4,ENST00000620632.4,ENST00000473118.5,ENST00000472476.5,ENST00000621790.4,ENST00000476201.5,ENS…	nonsense_mediated_decay,processed_transcript,retained_intron,protein_coding	-0.0533889	5.64688	0.538565	0.929255
ENSG00000277726	RP4-635E18.9	ENST00000622108.1,ENST00000612542.1,ENST00000611136.4,ENST00000614757.4,ENST00000620028.1	nonsense_mediated_decay,processed_transcript,protein_coding	-0.0150482	0.994696	0.871862	1
ENSG00000009724	MASP2	ENST00000480221.1,ENST00000400897.7,ENST00000400898.3,ENST00000478645.1	retained_intron,protein_coding	-0.674614	-3.51474	0.0987146	0.842429
ENSG00000116649	SRM	ENST00000475189.1,ENST00000490101.1,ENST00000487300.1,ENST00000459997.1,ENST00000465788.1,ENST00000376957.6	nonsense_mediated_decay,retained_intron,protein_coding	-0.154281	5.53498	0.118952	0.842429
ENSG00000171824	EXOSC10	ENST00000478271.1,ENST00000469634.5,ENST00000485606.1,ENST00000376936.8,ENST00000460196.1,ENST00000490565.1,ENST00000498576.1,ENST00000470611.5,ENST00000304457.11,ENST00000472078.1,ENST00000474216.5	nonsense_mediated_decay,processed_transcript,retained_intron,protein_coding	-0.0476725	6.04864	0.507265	0.916869
ENSG00000198793	MTOR	ENST00000476768.1,ENST00000361445.8,ENST00000495435.1,ENST00000473471.5,ENST00000376838.5,ENST00000490931.1,ENST00000455339.1	processed_transcript,protein_coding	-0.112142	6.22768	0.175237	0.842429
ENSG00000238173	RPL39P6	ENST00000448289.1	processed_pseudogene	0.092576	-4.37948	0.359204	0.851147
ENSG00000120942	UBIAD1	ENST00000483738.1,ENST00000376804.2,ENST00000376810.5,ENST00000486588.6	nonsense_mediated_decay,protein_coding	-0.129536	4.28707	0.197828	0.842429
ENSG00000238199	UBE2V2P3	ENST00000433562.1	processed_pseudogene	0.092576	-4.37948	0.359204	0.851147
ENSG00000204624	DISP3	ENST00000423056.2,ENST00000294484.6,ENST00000304391.6	processed_transcript,protein_coding	0.788223	-3.19422	0.0684366	0.823103
ENSG00000116661	FBXO2	ENST00000471501.1,ENST00000475961.1,ENST00000466919.1,ENST00000354287.4,ENST00000465901.1	processed_transcript,retained_intron,protein_coding	0.937065	-1.47804	0.0741093	0.833169
ENSG00000132879	FBXO44	ENST00000471895.1,ENST00000475435.5,ENST00000376768.5,ENST00000425796.5,ENST00000251547.9,ENST00000376760.5,ENST00000376770.5,ENST00000376762.8,ENST00000251546.8	protein_coding	0.0706857	4.02953	0.542952	0.931415
ENSG00000116663	FBXO6	ENST00000449067.1,ENST00000474239.1,ENST00000376753.8	retained_intron,protein_coding	0.140806	3.43043	0.303322	0.851147
ENSG00000116670	MAD2L2	ENST00000376692.8,ENST00000376669.9,ENST00000376664.10,ENST00000376667.7,ENST00000445656.5,ENST00000235310.7,ENST00000456915.1,ENST00000376655.1,ENST00000376672.5	retained_intron,protein_coding	0.0749277	4.41502	0.463755	0.897381
ENSG00000162490	DRAXIN	ENST00000294485.5	protein_coding	-0.450115	0.84787	0.259853	0.848562
ENSG00000177674	AGTRAP	ENST00000314340.9,ENST00000494437.1,ENST00000376629.8,ENST00000376637.7,ENST00000513739.5,ENST00000452018.6,ENST00000476309.5,ENST00000471765.1,ENST00000400895.6,ENST00000376627.6,ENST00000510878.1,ENST00000476512.5,ENST00000514733.5,ENST00000491346.5	nonsense_mediated_decay,processed_transcript,retained_intron,protein_coding	0.109531	5.87251	0.200417	0.842429
ENSG00000215910	C1orf167	ENST00000475041.1,ENST00000433342.5,ENST00000444493.5,ENST00000449278.1,ENST00000312793.9,ENST00000484153.1,ENST00000482358.1	processed_transcript,retained_intron,protein_coding	-0.147597	-0.307392	0.846668	1
ENSG00000177000	MTHFR	ENST00000376590.7,ENST00000423400.5,ENST00000376592.5,ENST00000413656.5,ENST00000376583.7,ENST00000418034.1,ENST00000431243.5,ENST00000376486.2,ENST00000376585.5	protein_coding	-0.0841374	6.81023	0.310771	0.851147
ENSG00000011021	CLCN6	ENST00000376491.7,ENST00000494028.1,ENST00000312413.10,ENST00000376492.3,ENST00000376490.7,ENST00000346436.10,ENST00000376496.4,ENST00000376497.7	processed_transcript,protein_coding	0.0385283	5.79359	0.706081	0.989362
ENSG00000175206	NPPA	ENST00000610706.1,ENST00000376480.7,ENST00000376476.1	protein_coding	0.116522	-3.65177	0.53832	0.929196
ENSG00000224904	RP5-934G17.6	ENST00000438808.1	processed_pseudogene	-0.0854976	-4.3798	0.355045	0.851147
ENSG00000116685	KIAA2013	ENST00000376576.3,ENST00000616327.1,ENST00000376572.7	protein_coding	-0.0524361	6.93793	0.485091	0.90715
ENSG00000083444	PLOD1	ENST00000465920.1,ENST00000449038.5,ENST00000485046.5,ENST00000481933.1,ENST00000196061.4,ENST00000470133.1,ENST00000429000.6,ENST00000358133.5,ENST00000491536.5	processed_transcript,retained_intron,protein_coding	-0.00732393	8.33845	0.904844	1
ENSG00000116688	MFN2	ENST00000235329.9,ENST00000444836.5,ENST00000484391.5,ENST00000412236.1,ENST00000497302.1,ENST00000490079.5	processed_transcript,protein_coding	-0.0848161	7.09399	0.246679	0.848562
ENSG00000116691	MIIP	ENST00000235332.5,ENST00000460823.1,ENST00000492256.1,ENST00000498685.5,ENST00000478299.1,ENST00000466860.5,ENST00000478749.5	processed_transcript,protein_coding	0.00462027	5.21917	0.978701	1
ENSG00000120949	TNFRSF8	ENST00000413146.6,ENST00000479933.2,ENST00000417814.3,ENST00000514649.5,ENST00000263932.6	nonsense_mediated_decay,processed_transcript,protein_coding	0.778358	1.01447	0.123295	0.842429
ENSG00000028137	TNFRSF1B	ENST00000376259.6,ENST00000489921.1,ENST00000536782.2,ENST00000492361.1	processed_transcript,protein_coding	-0.0187294	8.83061	0.802075	1
ENSG00000048707	VPS13D	ENST00000543766.2,ENST00000487188.1,ENST00000011700.10,ENST00000460333.5,ENST00000476045.5,ENST00000613099.4,ENST00000469054.1,ENST00000620676.4,ENST00000543710.5,ENST00000473099.1,ENST00000481484.1,ENST00000466732.2,ENST00000476169.1,ENST00000489961.1	nonsense_mediated_decay,processed_transcript,retained_intron,protein_coding	-0.0259175	5.93974	0.786204	1
ENSG00000229484	RP5-888M10.2	ENST00000416696.1	lincRNA	1.32698	-2.74924	0.00759988	0.469788
ENSG00000162496	DHRS3	ENST00000464917.5,ENST00000482265.1,ENST00000616661.4,ENST00000430996.2	retained_intron,protein_coding	-0.193776	6.32819	0.0681735	0.822361
ENSG00000272482	RP11-474O21.5	ENST00000606790.1	lincRNA	-0.754046	-1.38503	0.158562	0.842429
ENSG00000157330	C1orf158	ENST00000376210.3,ENST00000474179.1,ENST00000614859.4	processed_transcript,protein_coding	1.77636e-15	-4.43057	1	1
ENSG00000179172	HNRNPCL1	ENST00000317869.6	protein_coding	-0.247214	-4.28381	0.119213	0.842429
ENSG00000277058	HNRNPCL3	ENST00000617807.2	protein_coding	-0.158457	-4.23778	0.422987	0.873748
ENSG00000275774	HNRNPCL2	ENST00000621994.2	protein_coding	-0.0767914	-4.3803	0.391932	0.854357
ENSG00000237700	PRAMEF33	ENST00000437300.2	protein_coding	-0.0854976	-4.3798	0.355045	0.851147
ENSG00000162494	LRRC38	ENST00000376085.3	protein_coding	0.156228	-4.3301	0.263377	0.848562
ENSG00000162493	PDPN	ENST00000509009.5,ENST00000376061.8,ENST00000294489.10,ENST00000617617.4,ENST00000376057.8,ENST00000487038.5,ENST00000510906.5,ENST00000621990.4,ENST00000488631.1,ENST00000506205.1,ENST00000475043.5,ENST00000513143.5	nonsense_mediated_decay,protein_coding	0.389858	5.50008	0.00772025	0.470542
ENSG00000116731	PRDM2	ENST00000502724.5,ENST00000503842.5,ENST00000502727.5,ENST00000487453.1,ENST00000491815.1,ENST00000343137.8,ENST00000311066.9,ENST00000484063.6,ENST00000235372.11,ENST00000491134.5,ENST00000413440.5,ENST00000407521.7,ENST00000376048.9,ENST00000505823.5	nonsense_mediated_decay,processed_transcript,retained_intron,protein_coding	-0.02715	5.64841	0.736578	0.999235
ENSG00000189337	KAZN	ENST00000636564.1,ENST00000400798.6,ENST00000503743.5,ENST00000361144.9,ENST00000636203.1,ENST00000491547.1,ENST00000376028.8,ENST00000400797.3,ENST00000376030.6	retained_intron,protein_coding	-0.276622	-0.935638	0.545313	0.932404
ENSG00000171729	TMEM51	ENST00000376008.2,ENST00000451326.6,ENST00000428417.5,ENST00000400796.7,ENST00000376014.7,ENST00000434578.6	protein_coding	0.0490374	6.44529	0.557217	0.936013
ENSG00000278480	RP5-903E17.2	ENST00000612442.1	processed_pseudogene	0.373993	-1.24044	0.489703	0.909529
ENSG00000142621	FHAD1	ENST00000472449.1,ENST00000477846.5,ENST00000459961.1,ENST00000375997.8,ENST00000472131.5,ENST00000375998.8,ENST00000495195.5,ENST00000314668.13,ENST00000375996.6,ENST00000529606.5,ENST00000483120.1,ENST00000444385.5,ENST00000471347.5,ENST00000462113.1,ENST00000433640.6,ENST00000483694.1,ENST00000375995.3,ENST00000472086.1,ENST00000358897.8,ENST00000532408.1,ENST00000481324.5,ENST00000524761.5	nonsense_mediated_decay,processed_transcript,retained_intron,protein_coding	0.67149	1.10877	0.0244443	0.680585
ENSG00000228140	RP3-467K16.4	ENST00000427824.1	lincRNA	-0.601107	-2.27	0.196184	0.842429
ENSG00000142634	EFHD2	ENST00000375980.8,ENST00000445566.1	protein_coding	-0.0491188	8.18391	0.593027	0.954192
ENSG00000162438	CTRC	ENST00000483406.1,ENST00000476813.5,ENST00000375943.6,ENST00000375949.4	processed_transcript,protein_coding	0.212992	-2.96177	0.596138	0.955221
ENSG00000142615	CELA2A	ENST00000497590.1,ENST00000459653.1,ENST00000359621.4	processed_transcript,protein_coding	8.88178e-16	-4.43057	1	1
ENSG00000132906	CASP9	ENST00000400777.7,ENST00000469637.1,ENST00000333868.9,ENST00000546969.1,ENST00000440484.1,ENST00000424908.5,ENST00000375890.8,ENST00000474305.2,ENST00000447522.5,ENST00000546424.5,ENST00000348549.9	nonsense_mediated_decay,retained_intron,protein_coding	0.000972489	3.85435	0.987494	1
ENSG00000116138	DNAJC16	ENST00000375838.5,ENST00000375849.5,ENST00000495523.1,ENST00000616884.4,ENST00000483270.1,ENST00000475133.5,ENST00000375847.7,ENST00000472665.1,ENST00000490811.1,ENST00000479655.1	nonsense_mediated_decay,processed_transcript,protein_coding	0.0269787	4.39047	0.788762	1
ENSG00000116771	AGMAT	ENST00000375826.3	protein_coding	1.08765	-1.92542	0.029632	0.722442
ENSG00000235084	CHCHD2P6	ENST00000454346.1	processed_pseudogene	0.303626	-1.49175	0.519968	0.922333
ENSG00000197312	DDI2	ENST00000548451.1,ENST00000483899.1,ENST00000480945.5,ENST00000320153.10,ENST00000546927.1,ENST00000486680.1	nonsense_mediated_decay,retained_intron,protein_coding	-0.0775355	5.00736	0.451976	0.891231
ENSG00000271742	RP4-680D5.9	ENST00000606262.1	lincRNA	0.505476	-2.78464	0.26024	0.848562
ENSG00000116786	PLEKHM2	ENST00000375793.2,ENST00000477849.1,ENST00000462455.1,ENST00000375799.7	processed_transcript,protein_coding	-0.0478432	8.22932	0.522932	0.92283
ENSG00000162461	SLC25A34	ENST00000489568.1,ENST00000294454.5,ENST00000465495.1	processed_transcript,protein_coding	-0.365735	1.58083	0.474751	0.90193
ENSG00000162458	FBLIM1	ENST00000502739.5,ENST00000430076.5,ENST00000509138.1,ENST00000483633.6,ENST00000502638.5,ENST00000510929.5,ENST00000332305.5,ENST00000508310.5,ENST00000375771.5,ENST00000514156.1,ENST00000441801.6,ENST00000431771.6,ENST00000510393.5,ENST00000375766.7,ENST00000496928.6	processed_transcript,protein_coding	0.270064	0.665528	0.473714	0.90193
ENSG00000224321	RPL12P14	ENST00000431782.1	processed_pseudogene	0.0793949	-4.28305	0.643892	0.969217
ENSG00000233954	UQCRHL	ENST00000483273.2	protein_coding	-0.0561079	2.14362	0.726804	0.996979
ENSG00000178715	RP11-169K16.8	ENST00000321418.6	processed_pseudogene	-0.208318	-1.20576	0.63576	0.96823
ENSG00000065526	SPEN	ENST00000471538.1,ENST00000442985.1,ENST00000438066.1,ENST00000375759.7,ENST00000487496.1	processed_transcript,protein_coding	-0.118177	6.84131	0.154124	0.842429
ENSG00000116809	ZBTB17	ENST00000490899.1,ENST00000487785.1,ENST00000462525.1,ENST00000474511.1,ENST00000444358.1,ENST00000492834.1,ENST00000488008.1,ENST00000537142.5,ENST00000472658.1,ENST00000440560.5,ENST00000494020.1,ENST00000375733.6,ENST00000471805.5,ENST00000479282.5,ENST00000375743.8,ENST00000464719.1	processed_transcript,protein_coding	0.125423	5.01442	0.14321	0.842429
ENSG00000234607	RP11-5P18.1	ENST00000416882.2	processed_pseudogene	-0.290035	-4.14962	0.15025	0.842429
ENSG00000173641	HSPB7	ENST00000487046.1,ENST00000463576.5,ENST00000442459.2,ENST00000406363.2,ENST00000311890.13,ENST00000375718.4,ENST00000411503.5	retained_intron,protein_coding	-0.296053	0.22853	0.403422	0.861989
ENSG00000186510	CLCNKA	ENST00000491433.1,ENST00000439316.6,ENST00000331433.4,ENST00000464764.5,ENST00000495784.1,ENST00000375692.5,ENST00000477360.2	processed_transcript,protein_coding	-0.284512	-3.04835	0.60566	0.958241
ENSG00000142627	EPHA2	ENST00000358432.7,ENST00000461614.1,ENST00000480202.1,ENST00000462805.1	processed_transcript,protein_coding	0.632742	1.79949	0.0117842	0.554104
ENSG00000142632	ARHGEF19	ENST00000471928.1,ENST00000449495.1,ENST00000441785.1,ENST00000478117.5,ENST00000478210.1,ENST00000270747.7	processed_transcript,protein_coding	0.139937	1.34823	0.493814	0.91156
ENSG00000237276	ANO7L1	ENST00000475369.1,ENST00000602586.1,ENST00000442385.5	transcribed_unprocessed_pseudogene,processed_transcript	0.331629	-0.211219	0.439194	0.883617
ENSG00000132881	RSG1	ENST00000375599.7,ENST00000434014.1	protein_coding	0.204999	1.1925	0.362776	0.851147
ENSG00000233929	MT1XP1	ENST00000421314.1	processed_pseudogene	0.508581	-3.67732	0.166933	0.842429
ENSG00000037637	FBXO42	ENST00000478089.1,ENST00000456164.5,ENST00000375592.7,ENST00000444116.1	processed_transcript,protein_coding	0.128292	5.55725	0.14032	0.842429
ENSG00000055070	SZRD1	ENST00000492354.1,ENST00000401088.8,ENST00000472351.5,ENST00000486763.5,ENST00000472461.1,ENST00000475554.5,ENST00000471507.5,ENST00000476423.5,ENST00000475078.1,ENST00000401089.3	nonsense_mediated_decay,processed_transcript,protein_coding	-0.0558511	7.50798	0.462548	0.897091
ENSG00000226457	RP11-430L17.1	ENST00000445689.1	processed_pseudogene	-0.0133196	-3.95334	0.98023	1
ENSG00000187144	SPATA21	ENST00000491418.5,ENST00000540400.1,ENST00000466212.5,ENST00000335496.5,ENST00000375577.5,ENST00000612240.1	processed_transcript,protein_coding	-0.384694	0.0245133	0.319521	0.851147
ENSG00000157191	NECAP2	ENST00000486390.1,ENST00000337132.9,ENST00000504551.6,ENST00000492095.5,ENST00000457722.6,ENST00000459640.5,ENST00000508680.5,ENST00000513161.1,ENST00000509727.1,ENST00000496239.5,ENST00000443980.6,ENST00000504858.5	nonsense_mediated_decay,processed_transcript,retained_intron,protein_coding	-0.00318122	7.53001	0.944327	1
ENSG00000226029	LINC01772	ENST00000457898.1	lincRNA	0.277235	0.819316	0.278771	0.848562
ENSG00000080947	CROCCP3	ENST00000420820.6,ENST00000589964.1,ENST00000590118.5,ENST00000591316.1,ENST00000591348.5,ENST00000263511.8	transcribed_unprocessed_pseudogene,processed_transcript,retained_intron	0.2585	1.08225	0.67857	0.981226
ENSG00000261135	RP4-798A10.7	ENST00000562878.1	lincRNA	0.229986	-3.77651	0.589946	0.952355
ENSG00000224174	RP4-798A10.4	ENST00000452795.2	lincRNA	-0.1058	-4.23691	0.833127	1
ENSG00000225710	RP5-875O13.6	ENST00000438396.1	unprocessed_pseudogene	-0.310427	-4.02722	0.461391	0.896547
ENSG00000219481	NBPF1	ENST00000449853.2,ENST00000430580.6,ENST00000599908.1,ENST00000599069.5,ENST00000392963.5,ENST00000420513.1,ENST00000432949.5	nonsense_mediated_decay,processed_transcript,protein_coding	-0.128945	5.07193	0.245172	0.848562
ENSG00000215908	CROCCP2	ENST00000412962.4,ENST00000639456.1,ENST00000639481.1,ENST00000640476.1,ENST00000362058.2,ENST00000635081.1,ENST00000639594.1	transcribed_unprocessed_pseudogene,processed_transcript	-0.0265374	4.85871	0.729414	0.998035
ENSG00000186301	MST1P2	ENST00000457982.3	unprocessed_pseudogene	0.681611	-0.202707	0.102581	0.842429
ENSG00000280114	RP5-875O13.7	ENST00000624828.1	unprocessed_pseudogene	0.247447	-4.1947	0.18221	0.842429
ENSG00000236698	EIF1AXP1	ENST00000419267.1	processed_pseudogene	0.0742113	-1.92989	0.889529	1
ENSG00000058453	CROCC	ENST00000465021.5,ENST00000486318.1,ENST00000498688.5,ENST00000465291.1,ENST00000492631.5,ENST00000497654.2,ENST00000466256.6,ENST00000467715.2,ENST00000445545.6,ENST00000477773.1,ENST00000467938.5,ENST00000494191.6,ENST00000375541.9	processed_transcript,retained_intron,protein_coding	0.0284409	4.76904	0.767904	1
ENSG00000186715	MST1L	ENST00000624762.3,ENST00000545160.1,ENST00000544155.1,ENST00000442552.7,ENST00000455405.6	transcribed_unprocessed_pseudogene,processed_transcript	0.825399	-1.58771	0.205991	0.842429
ENSG00000230239	RP11-108M9.2	ENST00000414128.1	lincRNA	-0.0686319	-4.19295	0.935223	1
ENSG00000238142	RP11-108M9.4	ENST00000422124.1,ENST00000416869.1,ENST00000457075.1	lincRNA	0.0663473	2.80027	0.707119	0.98951
ENSG00000235241	RP11-108M9.5	ENST00000453917.1	processed_pseudogene	-0.151463	-2.86084	0.959771	1
ENSG00000272426	RP11-108M9.6	ENST00000606899.1	lincRNA	0.296182	-4.19515	0.108537	0.842429
ENSG00000117122	MFAP2	ENST00000375535.3,ENST00000490075.5,ENST00000492598.1,ENST00000375534.7,ENST00000478684.5,ENST00000476788.5	processed_transcript,protein_coding	-0.242578	-4.23613	0.194203	0.842429
ENSG00000159363	ATP13A2	ENST00000511957.5,ENST00000466561.1,ENST00000506174.5,ENST00000452699.5,ENST00000508222.5,ENST00000510069.5,ENST00000503552.1,ENST00000509392.1,ENST00000502418.1,ENST00000326735.12,ENST00000341676.9,ENST00000509619.1,ENST00000463860.5,ENST00000617114.4,ENST00000502860.1	retained_intron,protein_coding	-0.058018	6.79135	0.480836	0.904549
ENSG00000117118	SDHB	ENST00000491274.5,ENST00000463045.2,ENST00000485092.5,ENST00000375499.7,ENST00000485515.5,ENST00000475506.1,ENST00000475049.5,ENST00000466613.2	processed_transcript,retained_intron,protein_coding	-0.0368516	6.29036	0.617145	0.963437
ENSG00000117115	PADI2	ENST00000375481.1,ENST00000375486.8,ENST00000466151.1,ENST00000479534.5	processed_transcript,protein_coding	0.718724	3.12616	0.0258	0.688936
ENSG00000142623	PADI1	ENST00000460293.1,ENST00000483501.1,ENST00000375471.4	processed_transcript,protein_coding	1.77636e-15	-4.43057	1	1
ENSG00000142619	PADI3	ENST00000375460.3	protein_coding	-0.434078	-4.10647	0.0722536	0.82931
ENSG00000159339	PADI4	ENST00000487048.5,ENST00000468945.1,ENST00000375448.4,ENST00000375453.5,ENST00000467001.1	processed_transcript,protein_coding	-0.0221237	-4.14991	0.979324	1
ENSG00000179051	RCC2	ENST00000474892.1,ENST00000375436.8,ENST00000375433.3	processed_transcript,protein_coding	-0.0856658	7.7468	0.261993	0.848562
ENSG00000074964	ARHGEF10L	ENST00000469726.5,ENST00000495593.1,ENST00000167825.5,ENST00000482892.1,ENST00000466782.1,ENST00000482359.1,ENST00000361221.7,ENST00000375415.5,ENST00000375408.7	nonsense_mediated_decay,processed_transcript,retained_intron,protein_coding	-0.114268	7.15259	0.162951	0.842429
ENSG00000117148	ACTL8	ENST00000617065.1,ENST00000375406.1	protein_coding	-0.0918017	-4.37949	0.367915	0.851147
ENSG00000117154	IGSF21	ENST00000497331.2,ENST00000473951.1,ENST00000251296.3,ENST00000412684.3	processed_transcript,retained_intron,protein_coding	-0.425653	1.59777	0.148645	0.842429
ENSG00000179023	KLHDC7A	ENST00000400664.2	protein_coding	1.77636e-15	-4.43057	1	1
ENSG00000255275	RP13-279N23.2	ENST00000494072.3	nonsense_mediated_decay	0.409051	-4.06501	0.0851202	0.841348
ENSG00000159423	ALDH4A1	ENST00000432718.1,ENST00000375341.7,ENST00000538839.5,ENST00000290597.9,ENST00000454547.1,ENST00000538309.5	processed_transcript,protein_coding	-0.149824	4.42696	0.151088	0.842429
ENSG00000169991	IFFO2	ENST00000416166.1,ENST00000355609.8,ENST00000455833.6	protein_coding	-0.110682	3.4428	0.341326	0.851147
ENSG00000127481	UBR4	ENST00000467272.6,ENST00000459947.5,ENST00000465036.1,ENST00000425413.5,ENST00000417040.1,ENST00000375224.1,ENST00000494503.1,ENST00000466969.1,ENST00000483922.1,ENST00000486515.1,ENST00000492606.1,ENST00000419533.1,ENST00000375254.7,ENST00000475973.1,ENST00000375225.7,ENST00000497018.1,ENST00000375218.3	processed_transcript,retained_intron,protein_coding	-0.0469208	7.27586	0.664426	0.976311
ENSG00000127463	EMC1	ENST00000461353.1,ENST00000486405.1,ENST00000467423.1,ENST00000375199.7,ENST00000475079.1,ENST00000480380.1,ENST00000488681.1,ENST00000375208.7,ENST00000494770.5,ENST00000356068.2,ENST00000462505.1,ENST00000477853.5,ENST00000486238.1,ENST00000496654.1	nonsense_mediated_decay,processed_transcript,retained_intron,protein_coding	-0.030738	5.89282	0.666097	0.977283
ENSG00000053372	MRTO4	ENST00000479559.1,ENST00000493700.1,ENST00000330263.4	processed_transcript,protein_coding	-0.0176489	4.62792	0.809378	1
ENSG00000211454	AKR7L	ENST00000493176.1,ENST00000420396.3,ENST00000429712.5,ENST00000457194.6	polymorphic_pseudogene,retained_intron,protein_coding	-0.0134411	-1.64328	0.947009	1
ENSG00000162482	AKR7A3	ENST00000361640.4	protein_coding	1.13987	-1.00182	0.0797117	0.839676
ENSG00000270728	RP4-657E11.10	ENST00000604801.1	processed_pseudogene	-0.203442	-4.28238	0.223465	0.842429
ENSG00000053371	AKR7A2	ENST00000481966.1,ENST00000330072.9,ENST00000235835.7,ENST00000489286.5,ENST00000492217.1	nonsense_mediated_decay,retained_intron,protein_coding	-0.164893	5.35241	0.0725038	0.830012
ENSG00000040487	PQLC2	ENST00000469076.5,ENST00000375153.7,ENST00000497827.1,ENST00000432465.1,ENST00000375155.7,ENST00000400548.6	nonsense_mediated_decay,protein_coding	-0.0540878	5.23437	0.507339	0.916869
ENSG00000077549	CAPZB	ENST00000489607.5,ENST00000375144.5,ENST00000482808.1,ENST00000433834.5,ENST00000375142.5,ENST00000264202.7,ENST00000459967.6,ENST00000264203.7,ENST00000457768.5	processed_transcript,protein_coding	-0.147889	9.09885	0.107086	0.842429
ENSG00000173436	MINOS1	ENST00000462646.5,ENST00000486890.5,ENST00000485362.1,ENST00000617872.4,ENST00000467029.5,ENST00000498642.5,ENST00000479642.1,ENST00000498067.1,ENST00000481464.5,ENST00000322753.6	processed_transcript,protein_coding	0.052618	2.63358	0.739516	1
ENSG00000226396	RP5-1056L3.3	ENST00000457263.1	processed_pseudogene	-0.318361	-1.35287	0.508557	0.917679
ENSG00000158747	NBL1	ENST00000618761.4,ENST00000621723.4,ENST00000439664.5,ENST00000615215.4,ENST00000427894.5,ENST00000375136.7,ENST00000289749.6,ENST00000451758.5,ENST00000622566.4,ENST00000425400.5,ENST00000439278.5,ENST00000548815.2,ENST00000428975.5	protein_coding	-0.59998	2.50473	0.0159648	0.611622
ENSG00000158748	HTR6	ENST00000289753.1	protein_coding	0.135394	-4.33151	0.282459	0.848562
ENSG00000162542	TMCO4	ENST00000462171.1,ENST00000488449.1,ENST00000375127.5,ENST00000494342.1,ENST00000489135.5,ENST00000489814.5,ENST00000496528.5,ENST00000294543.10	processed_transcript,protein_coding	0.171504	4.76392	0.123545	0.842429
ENSG00000169914	OTUD3	ENST00000481686.1,ENST00000375120.3,ENST00000466697.1	processed_transcript,protein_coding	-0.125943	2.68697	0.370194	0.851147
ENSG00000127472	PLA2G5	ENST00000486277.5,ENST00000465698.5,ENST00000478803.1,ENST00000460175.5,ENST00000498348.1,ENST00000469069.5,ENST00000489871.5,ENST00000375108.3	processed_transcript,protein_coding	1.77636e-15	-4.43057	1	1
ENSG00000117215	PLA2G2D	ENST00000617227.1,ENST00000375105.7	protein_coding	0.154886	-4.33014	0.271069	0.848562
ENSG00000227066	RP3-340N1.2	ENST00000417884.1,ENST00000431027.1	lincRNA	-0.0894619	-3.81347	0.879374	1
ENSG00000187980	PLA2G2C	ENST00000247992.5,ENST00000495760.2,ENST00000429261.2	processed_transcript,protein_coding	-0.0544145	-3.8417	0.765958	1
ENSG00000162543	UBXN10	ENST00000375099.3	protein_coding	0.13819	-3.56368	0.665473	0.976804
ENSG00000162545	CAMK2N1	ENST00000489020.1,ENST00000375078.3	processed_transcript,protein_coding	-0.702608	-2.7863	0.136425	0.842429
ENSG00000090432	MUL1	ENST00000264198.4	protein_coding	-0.0336357	5.56511	0.654353	0.972885
ENSG00000215520	RPS4XP4	ENST00000443195.1	processed_pseudogene	0.135394	-4.33151	0.282459	0.848562
ENSG00000158825	CDA	ENST00000461985.1,ENST00000375071.3	processed_transcript,protein_coding	0.334149	5.29926	0.0109186	0.536087
ENSG00000158828	PINK1	ENST00000321556.4,ENST00000400490.2,ENST00000492302.1	processed_transcript,protein_coding	-0.0187754	7.18337	0.797117	1
ENSG00000244038	DDOST	ENST00000375048.7,ENST00000477229.1,ENST00000602624.6,ENST00000464364.1,ENST00000475210.1,ENST00000415136.6	processed_transcript,protein_coding	-0.162668	8.05302	0.0385153	0.775779
ENSG00000117245	KIF17	ENST00000498225.1,ENST00000462858.5,ENST00000247986.2,ENST00000463389.1,ENST00000477167.5,ENST00000400463.7,ENST00000375044.5,ENST00000493818.1,ENST00000490034.5	processed_transcript,protein_coding	-0.32459	1.54336	0.145264	0.842429
ENSG00000189410	SH2D5	ENST00000375031.5,ENST00000460804.5,ENST00000519434.1,ENST00000518294.5,ENST00000447746.6,ENST00000444387.6,ENST00000517430.5	processed_transcript,protein_coding	0.870399	-3.77528	0.0100543	0.518199
ENSG00000127483	HP1BP3	ENST00000312239.9,ENST00000438032.5,ENST00000443615.1,ENST00000437575.5,ENST00000424732.5,ENST00000488722.5,ENST00000419490.5,ENST00000417710.5,ENST00000414993.1,ENST00000375000.5,ENST00000419948.5,ENST00000375003.6,ENST00000487117.1,ENST00000491748.1	processed_transcript,protein_coding	-0.0847993	7.12465	0.259086	0.848562
ENSG00000075151	EIF4G3	ENST00000400422.6,ENST00000634879.1,ENST00000435383.1,ENST00000485722.1,ENST00000476088.1,ENST00000463775.1,ENST00000634778.1,ENST00000438975.5,ENST00000264211.12,ENST00000602326.5,ENST00000356916.7,ENST00000411888.5,ENST00000374935.7,ENST00000374933.3	processed_transcript,retained_intron,protein_coding	0.0277203	6.8416	0.780643	1
ENSG00000233072	RPS15AP6	ENST00000420703.1	processed_pseudogene	-0.0836121	-2.91049	0.955868	1
ENSG00000236073	RP11-487E1.2	ENST00000431514.2	processed_pseudogene	-0.283616	-3.71988	0.8762	1
ENSG00000117298	ECE1	ENST00000374893.10,ENST00000415912.6,ENST00000463334.2,ENST00000436918.6,ENST00000526194.5,ENST00000481130.6,ENST00000264205.10,ENST00000527991.2,ENST00000357071.8,ENST00000470394.1,ENST00000528294.1,ENST00000473505.5,ENST00000531334.1	processed_transcript,retained_intron,protein_coding	0.162261	1.87945	0.427158	0.876511
ENSG00000236216	PPP1R11P1	ENST00000486095.1	processed_pseudogene	-0.115835	-4.06863	0.618497	0.963988
ENSG00000227001	NBPF2P	ENST00000453025.1	unprocessed_pseudogene	0.184495	-3.4737	0.576384	0.944033
ENSG00000187952	HS6ST1P1	ENST00000481504.2	processed_pseudogene	0.032072	-3.88175	0.966046	1
ENSG00000142794	NBPF3	ENST00000318249.9,ENST00000434838.6,ENST00000477050.1,ENST00000318220.10,ENST00000619554.1,ENST00000467103.2,ENST00000475869.2,ENST00000454000.6,ENST00000469876.5,ENST00000485941.2,ENST00000486229.5,ENST00000342104.9,ENST00000478653.6	nonsense_mediated_decay,processed_transcript,protein_coding	0.193957	1.57742	0.41337	0.86686
ENSG00000162551	ALPL	ENST00000374829.2,ENST00000374832.5,ENST00000374840.7,ENST00000374830.2,ENST00000539907.5,ENST00000468526.1,ENST00000540617.5	processed_transcript,protein_coding	-1.20863	-2.66703	0.0137844	0.576573
ENSG00000076864	RAP1GAP	ENST00000495204.5,ENST00000471600.6,ENST00000542643.6,ENST00000290101.8,ENST00000464457.1,ENST00000374757.7,ENST00000374763.6,ENST00000482984.5,ENST00000374765.8,ENST00000374761.6,ENST00000317967.11,ENST00000611549.4,ENST00000447293.5	nonsense_mediated_decay,processed_transcript,retained_intron,protein_coding	0.0942516	-1.8849	0.88078	1
ENSG00000090686	USP48	ENST00000529637.5,ENST00000534705.5,ENST00000400301.5,ENST00000464577.1,ENST00000479177.1,ENST00000308271.13,ENST00000489108.1,ENST00000421625.6,ENST00000471752.1,ENST00000532737.1,ENST00000527823.5,ENST00000487880.2,ENST00000374732.7,ENST00000526044.5,ENST00000374730.2	nonsense_mediated_decay,processed_transcript,retained_intron,protein_coding	-0.0239252	5.70866	0.736871	0.999235
ENSG00000187942	LDLRAD2	ENST00000484271.1,ENST00000543870.1,ENST00000344642.6	processed_transcript,protein_coding	-0.388691	-2.98978	0.260563	0.848562
ENSG00000142798	HSPG2	ENST00000453796.1,ENST00000635682.1,ENST00000486901.1,ENST00000439717.2,ENST00000481644.1,ENST00000374695.7,ENST00000374673.3,ENST00000493940.2,ENST00000471322.2,ENST00000498495.1,ENST00000412328.5,ENST00000480900.1,ENST00000374676.4	processed_transcript,retained_intron,protein_coding	-0.639865	0.595178	0.0612727	0.81493
ENSG00000232037	RP11-26H16.1	ENST00000423231.1	processed_pseudogene	0.0829576	-4.37995	0.383563	0.851147
ENSG00000228397	LINC01635	ENST00000635097.1,ENST00000455966.2	lincRNA	-0.10192	-2.04312	0.807458	1
ENSG00000218510	LINC00339	ENST00000404210.4,ENST00000634451.1,ENST00000634934.1,ENST00000452322.1,ENST00000635450.1,ENST00000634712.1,ENST00000635675.1,ENST00000420503.1,ENST00000416769.1,ENST00000434233.1	lincRNA,pseudogene	0.11754	3.69399	0.33246	0.851147
ENSG00000070831	CDC42	ENST00000498236.1,ENST00000315554.12,ENST00000411827.1,ENST00000344548.7,ENST00000400259.5	processed_transcript,protein_coding	-0.0667763	8.23153	0.375149	0.851147
ENSG00000230068	CDC42-IT1	ENST00000431803.2	sense_intronic	-0.381001	-4.10739	0.0858247	0.842429
ENSG00000271840	RP1-224A6.9	ENST00000606754.1	lincRNA	0.0452981	-3.75126	0.993184	1
ENSG00000162552	WNT4	ENST00000290167.10,ENST00000441048.1,ENST00000415567.1	protein_coding	0.404067	-3.85221	0.096179	0.842429
ENSG00000234397	RP11-415K20.1	ENST00000487348.1	processed_pseudogene	-0.119052	-4.2389	0.568039	0.94044
ENSG00000184677	ZBTB40	ENST00000400239.6,ENST00000375647.4,ENST00000404138.5,ENST00000374651.8	protein_coding	-0.192244	5.66531	0.0266773	0.695459
ENSG00000237200	ZBTB40-IT1	ENST00000438551.1	sense_intronic	0.270764	-3.06416	0.5795	0.945793
ENSG00000070886	EPHA8	ENST00000166244.7,ENST00000374644.8	protein_coding	0.308567	-4.10864	0.153101	0.842429
ENSG00000173372	C1QA	ENST00000438241.1,ENST00000402322.1,ENST00000374642.7	protein_coding	-0.376282	10.7992	0.002478	0.318271
ENSG00000159189	C1QC	ENST00000374637.1,ENST00000374639.7,ENST00000374640.8	protein_coding	-0.346563	10.8274	0.00630668	0.455732
ENSG00000173369	C1QB	ENST00000509305.5,ENST00000314933.6,ENST00000510260.5,ENST00000432749.6	protein_coding	-0.333286	8.95968	0.0129364	0.565808
ENSG00000133216	EPHB2	ENST00000490436.1,ENST00000465676.1,ENST00000374632.7,ENST00000544305.5,ENST00000374627.1,ENST00000400191.7,ENST00000374630.7	processed_transcript,protein_coding	0.0942177	7.27092	0.247842	0.848562
ENSG00000227868	C1orf234	ENST00000622840.1,ENST00000566855.3,ENST00000440767.2	protein_coding	0.12175	-3.95025	0.505312	0.916091
ENSG00000004487	KDM1A	ENST00000465864.1,ENST00000494920.1,ENST00000481879.1,ENST00000602503.1,ENST00000356634.7,ENST00000400181.8	retained_intron,protein_coding	0.0391994	5.76305	0.656796	0.972973
ENSG00000169641	LUZP1	ENST00000418342.5,ENST00000314174.5,ENST00000475164.2,ENST00000302291.8,ENST00000471849.5	protein_coding	-0.0516951	5.76109	0.540366	0.930267
ENSG00000179546	HTR1D	ENST00000374619.1	protein_coding	1.77636e-15	-4.43057	1	1
ENSG00000215381	RP5-1057J7.1	ENST00000442089.1	processed_pseudogene	-0.129962	-4.19382	0.832051	1
ENSG00000261326	LINC01355	ENST00000566551.1,ENST00000604481.1	lincRNA	-0.175867	-0.0232754	0.487207	0.907953
ENSG00000125944	HNRNPR	ENST00000490652.1,ENST00000302271.10,ENST00000374612.5,ENST00000470941.5,ENST00000464516.1,ENST00000478691.5,ENST00000374616.7,ENST00000476451.1,ENST00000476660.1,ENST00000463552.5,ENST00000606561.5,ENST00000427764.3	processed_transcript,protein_coding	-0.0439531	7.00658	0.539752	0.930239
ENSG00000125945	ZNF436	ENST00000314011.8,ENST00000374608.3	protein_coding	-0.0300282	3.35171	0.831703	1
ENSG00000204219	TCEA3	ENST00000492271.1,ENST00000374601.7,ENST00000476978.1,ENST00000461794.1,ENST00000374602.2,ENST00000450454.6	retained_intron,protein_coding	0.487468	-3.11001	0.395185	0.857489
ENSG00000088280	ASAP3	ENST00000465372.5,ENST00000530874.1,ENST00000336689.7,ENST00000449467.2,ENST00000437606.6,ENST00000495646.5,ENST00000618240.4,ENST00000492982.6,ENST00000608765.1,ENST00000484418.1,ENST00000475814.5,ENST00000478858.5	nonsense_mediated_decay,processed_transcript,retained_intron,protein_coding	1.01279	-1.52097	0.0625215	0.815616
ENSG00000007968	E2F2	ENST00000361729.2,ENST00000487237.1	processed_transcript,protein_coding	-0.230891	4.58914	0.0446997	0.794566
ENSG00000235052	RP1-150O5.3	ENST00000451217.1	lincRNA	0.666954	-3.72027	0.0238823	0.67688
ENSG00000117318	ID3	ENST00000486541.1,ENST00000463312.1,ENST00000374561.5	processed_transcript,protein_coding	-0.362141	2.46129	0.127695	0.842429
ENSG00000197880	MDS2	ENST00000477916.5,ENST00000374555.7,ENST00000612756.1	processed_transcript,protein_coding	0.129213	-4.33201	0.271386	0.848562
ENSG00000142676	RPL11	ENST00000482370.1,ENST00000458455.1,ENST00000443624.5,ENST00000374550.7,ENST00000467075.1	processed_transcript,protein_coding	-0.0886165	8.69867	0.291945	0.851147
ENSG00000011007	ELOA	ENST00000609199.1,ENST00000487554.1,ENST00000613537.4,ENST00000418390.6	processed_transcript,protein_coding	-0.00449786	6.41851	0.930783	1
ENSG00000057757	PITHD1	ENST00000415372.1,ENST00000246151.8,ENST00000374524.1	protein_coding	-0.163696	6.5265	0.0933646	0.842429
ENSG00000011009	LYPLA2	ENST00000374501.1,ENST00000421070.1,ENST00000374502.7,ENST00000472213.1,ENST00000420982.5,ENST00000374503.7,ENST00000374514.7,ENST00000495365.5,ENST00000374505.6,ENST00000492577.1	processed_transcript,protein_coding	-0.0573146	6.14525	0.462468	0.897091
ENSG00000117308	GALE	ENST00000467070.1,ENST00000486382.1,ENST00000470383.1,ENST00000469556.1,ENST00000445705.1,ENST00000425913.5,ENST00000470949.5,ENST00000429356.5,ENST00000374497.7,ENST00000459934.5,ENST00000418277.5,ENST00000466250.5,ENST00000481736.5,ENST00000456977.5,ENST00000467493.5,ENST00000617979.4	processed_transcript,protein_coding	0.275699	4.61588	0.0399292	0.782667
ENSG00000117305	HMGCL	ENST00000498698.1,ENST00000235958.4,ENST00000374490.7,ENST00000513148.1,ENST00000496907.1,ENST00000479458.1,ENST00000436439.6,ENST00000509389.5,ENST00000374487.6	nonsense_mediated_decay,processed_transcript,retained_intron,protein_coding	0.0685782	5.37507	0.458162	0.895104
ENSG00000179163	FUCA1	ENST00000374479.3	protein_coding	-0.0400064	10.7083	0.758557	1
ENSG00000188822	CNR2	ENST00000374472.4	protein_coding	-0.0222495	-1.40223	0.954627	1
ENSG00000229106	BTBD6P1	ENST00000412176.1	processed_pseudogene	0.460932	-3.03113	0.328615	0.851147
ENSG00000230228	RP11-4M23.4	ENST00000421430.2	processed_pseudogene	0.0227828	-3.84475	0.873051	1
ENSG00000189266	PNRC2	ENST00000374468.1,ENST00000471915.5,ENST00000579103.1,ENST00000334351.7	protein_coding	-0.0567496	6.42227	0.494993	0.911619
ENSG00000188529	SRSF10	ENST00000338597.9,ENST00000374453.7,ENST00000469303.1,ENST00000374452.9,ENST00000341154.10,ENST00000473858.5,ENST00000497214.1,ENST00000484146.6,ENST00000485292.1,ENST00000492112.2,ENST00000495785.1,ENST00000343255.9,ENST00000473754.1,ENST00000453840.7,ENST00000344989.10,ENST00000485841.5	nonsense_mediated_decay,processed_transcript,retained_intron,protein_coding	0.0404253	5.95445	0.637507	0.968428
ENSG00000142661	MYOM3	ENST00000338909.9,ENST00000374434.3,ENST00000475306.1,ENST00000448831.1	processed_transcript,protein_coding	8.88178e-16	-4.43057	1	1
ENSG00000142677	IL22RA1	ENST00000270800.1	protein_coding	-0.311427	-4.07172	0.133986	0.842429
ENSG00000185436	IFNLR1	ENST00000327535.5,ENST00000327575.6,ENST00000374421.7,ENST00000374418.3,ENST00000374419.1	protein_coding	-0.221802	0.600509	0.475903	0.902237
ENSG00000230023	RP11-10N16.2	ENST00000439059.2	lincRNA	0.271283	-4.15246	0.161169	0.842429
ENSG00000158055	GRHL3	ENST00000528181.1,ENST00000236255.4,ENST00000530984.1,ENST00000461318.1,ENST00000350501.9,ENST00000528064.5,ENST00000361548.8,ENST00000356046.6,ENST00000524724.5	nonsense_mediated_decay,processed_transcript,retained_intron,protein_coding	0.707762	-3.48084	0.141729	0.842429
ENSG00000001460	STPG1	ENST00000374409.5,ENST00000438866.1,ENST00000003583.12,ENST00000435187.1,ENST00000483261.1,ENST00000483528.1,ENST00000337248.8,ENST00000475760.1,ENST00000497384.1,ENST00000498488.5,ENST00000468303.5,ENST00000492753.1	processed_transcript,protein_coding	0.149991	2.00105	0.428262	0.876801
ENSG00000001461	NIPAL3	ENST00000475663.2,ENST00000003912.7,ENST00000339255.2,ENST00000358028.8,ENST00000432012.1,ENST00000488155.1,ENST00000374399.8	processed_transcript,protein_coding	0.137204	4.86257	0.207563	0.842429
ENSG00000117602	RCAN3	ENST00000610732.4,ENST00000618490.4,ENST00000436717.6,ENST00000482807.1,ENST00000374393.4,ENST00000374395.8,ENST00000412742.5,ENST00000630217.1,ENST00000425530.3,ENST00000538532.5,ENST00000616511.4	nonsense_mediated_decay,protein_coding	0.0330016	4.10056	0.802031	1
ENSG00000264443	RP4-594I10.3	ENST00000577528.1	lincRNA	0.0425714	-3.51661	0.686969	0.983894
ENSG00000184454	NCMAP	ENST00000374392.2,ENST00000486262.1	processed_transcript,protein_coding	0.216411	-4.23886	0.203333	0.842429
ENSG00000133226	SRRM1	ENST00000470243.5,ENST00000471693.1,ENST00000468822.5,ENST00000485441.5,ENST00000323848.13,ENST00000478890.5,ENST00000600523.5,ENST00000496882.5,ENST00000485541.1,ENST00000490543.5,ENST00000593639.5,ENST00000374389.8,ENST00000489130.2,ENST00000461768.5,ENST00000488317.1,ENST00000474843.1,ENST00000479034.5,ENST00000466910.5,ENST00000447431.6,ENST00000494934.5,ENST00000596378.1,ENST00000495561.1,EN…	nonsense_mediated_decay,processed_transcript,retained_intron,protein_coding	0.000261545	6.72827	0.985538	1
ENSG00000169504	CLIC4	ENST00000489758.1,ENST00000374379.8,ENST00000497755.1,ENST00000488683.1	nonsense_mediated_decay,processed_transcript,protein_coding	-0.120002	6.80928	0.169244	0.842429
ENSG00000020633	RUNX3	ENST00000308873.10,ENST00000399916.5,ENST00000479341.1,ENST00000338888.3,ENST00000496967.1	processed_transcript,protein_coding	0.0192815	6.41428	0.859981	1
ENSG00000261025	RP11-84D1.2	ENST00000568143.1	lincRNA	0.17139	-4.15032	0.812787	1
ENSG00000117614	SYF2	ENST00000354361.3,ENST00000474160.1,ENST00000236273.8,ENST00000476231.1	processed_transcript,protein_coding	-0.0910759	5.20941	0.270573	0.848562
ENSG00000117616	RSRP1	ENST00000567741.1,ENST00000568212.1,ENST00000473314.6,ENST00000562018.1,ENST00000564223.5,ENST00000561867.1,ENST00000565733.5,ENST00000568701.1,ENST00000568996.1,ENST00000475766.2,ENST00000566395.5,ENST00000498238.1,ENST00000243189.11,ENST00000431849.3,ENST00000491378.1,ENST00000566599.1,ENST00000569495.5,ENST00000450820.2,ENST00000568254.5,ENST00000564413.1,ENST00000568399.1,ENST00000570063.5	nonsense_mediated_decay,processed_transcript,retained_intron,protein_coding	-0.221158	5.90102	0.0512223	0.806153
ENSG00000272432	RP3-465N24.6	ENST00000607698.1	lincRNA	0.0974017	-3.43252	0.600542	0.956883
ENSG00000261349	RP3-465N24.5	ENST00000566714.1	unprocessed_pseudogene	0.335435	-1.71504	0.449222	0.889591
ENSG00000187010	RHD	ENST00000568195.5,ENST00000342055.9,ENST00000328664.8,ENST00000564398.5,ENST00000357542.8,ENST00000622561.4,ENST00000423810.6,ENST00000454452.6,ENST00000423253.1,ENST00000417538.6	processed_transcript,retained_intron,protein_coding	-0.206434	-3.42669	0.795201	1
ENSG00000224183	SDHDP6	ENST00000414693.1	processed_pseudogene	-0.093049	-1.84907	0.922043	1
ENSG00000259984	RP11-335G20.7	ENST00000570165.1	unprocessed_pseudogene	0.475721	-3.56099	0.217932	0.842429
ENSG00000183726	TMEM50A	ENST00000491936.5,ENST00000480937.5,ENST00000498135.5,ENST00000374358.4,ENST00000487234.1,ENST00000468704.1	processed_transcript,protein_coding	-0.0645035	7.00931	0.407099	0.863959
ENSG00000188672	RHCE	ENST00000495048.1,ENST00000533771.1,ENST00000349320.7,ENST00000413854.5,ENST00000527747.5,ENST00000527187.5,ENST00000340849.8,ENST00000346452.8,ENST00000349438.8,ENST00000294413.11	nonsense_mediated_decay,processed_transcript,retained_intron,protein_coding	-0.796913	-2.82277	0.274262	0.848562
ENSG00000238084	RP3-469D22.1	ENST00000419297.2	processed_pseudogene	-0.162042	-2.46515	0.746206	1
ENSG00000204178	TMEM57	ENST00000470035.1,ENST00000374343.4,ENST00000399766.7	processed_transcript,protein_coding	-0.161858	4.65478	0.081957	0.839676
ENSG00000157978	LDLRAP1	ENST00000485476.2,ENST00000374338.4,ENST00000484476.5,ENST00000462394.1,ENST00000470950.1,ENST00000474283.1,ENST00000488127.1	processed_transcript,protein_coding	-0.219622	4.35416	0.0448433	0.794566
ENSG00000225643	RP11-70P17.1	ENST00000412797.1	lincRNA	0.534323	-3.95301	0.043352	0.789805
ENSG00000117643	MAN1C1	ENST00000475314.5,ENST00000496532.5,ENST00000487493.1,ENST00000374332.8,ENST00000473891.1,ENST00000611903.4,ENST00000374329.1,ENST00000263979.7	processed_transcript,protein_coding	-0.408727	5.14924	1.56209e-05	0.0255944
ENSG00000162430	SELENON	ENST00000374315.1,ENST00000354177.8,ENST00000494537.1,ENST00000361547.6,ENST00000630065.2	processed_transcript,protein_coding	-0.0990586	7.15445	0.230416	0.843888
ENSG00000117640	MTFR1L	ENST00000464008.6,ENST00000533762.5,ENST00000528624.5,ENST00000469815.5,ENST00000494293.1,ENST00000374307.9,ENST00000474295.5,ENST00000525713.5,ENST00000497956.1,ENST00000374300.7,ENST00000488327.6,ENST00000374303.6,ENST00000466284.1,ENST00000526894.5,ENST00000478284.5,ENST00000472643.5,ENST00000526158.5,ENST00000424294.5,ENST00000531361.1,ENST00000374301.7,ENST00000529116.5,ENST00000524618.5,ENS…	nonsense_mediated_decay,processed_transcript,retained_intron,protein_coding	0.0260365	5.24073	0.761912	1
ENSG00000127423	AUNIP	ENST00000374298.3,ENST00000538789.5,ENST00000481602.1	processed_transcript,protein_coding	-0.123433	0.958189	0.606577	0.958605
ENSG00000182749	PAQR7	ENST00000374296.3	protein_coding	0.140528	3.19768	0.352845	0.851147
ENSG00000117632	STMN1	ENST00000455785.6,ENST00000446334.1,ENST00000399728.5,ENST00000374291.5,ENST00000513116.1,ENST00000357865.6,ENST00000426559.6,ENST00000465604.1,ENST00000485226.1	processed_transcript,protein_coding	0.0403433	6.95387	0.683693	0.983009
ENSG00000158006	PAFAH2	ENST00000439092.6,ENST00000374284.5,ENST00000374282.7,ENST00000464540.1,ENST00000441420.1,ENST00000476611.1,ENST00000493892.5	processed_transcript,protein_coding	-0.0668129	4.42604	0.496808	0.912099
ENSG00000158008	EXTL1	ENST00000470037.1,ENST00000481377.5,ENST00000484339.1,ENST00000374280.3	processed_transcript,protein_coding	-0.136662	-4.33134	0.265729	0.848562
ENSG00000158014	SLC30A2	ENST00000498060.1,ENST00000374278.7,ENST00000374276.3	processed_transcript,protein_coding	-0.604678	-2.39317	0.141793	0.842429
ENSG00000158022	TRIM63	ENST00000483052.1,ENST00000374272.3	processed_transcript,protein_coding	-0.19306	-0.791032	0.571356	0.941999
ENSG00000175087	PDIK1L	ENST00000619836.4,ENST00000374269.1,ENST00000374271.8,ENST00000444713.5	protein_coding	0.175005	3.49315	0.138812	0.842429
ENSG00000197245	FAM110D	ENST00000374268.4	protein_coding	0.092576	-4.37948	0.359204	0.851147
ENSG00000236782	RP11-96L14.7	ENST00000433939.6,ENST00000414762.1,ENST00000407889.6,ENST00000444682.1,ENST00000448923.2	nonsense_mediated_decay,processed_transcript,protein_coding	1.93066	-2.38331	0.000286976	0.112086
ENSG00000142684	ZNF593	ENST00000270812.6,ENST00000374266.6	protein_coding	0.178547	3.07634	0.214456	0.842429
ENSG00000142675	CNKSR1	ENST00000524529.6,ENST00000528001.1,ENST00000465415.1,ENST00000484874.2,ENST00000531191.5,ENST00000361530.10,ENST00000525687.5,ENST00000480348.6,ENST00000481077.6,ENST00000482227.5,ENST00000374253.9,ENST00000480617.1,ENST00000531150.5,ENST00000528281.5	nonsense_mediated_decay,processed_transcript,retained_intron,protein_coding	0.724516	-2.56744	0.274497	0.848562
ENSG00000236155	RP11-231P20.2	ENST00000447201.5,ENST00000451482.1,ENST00000448341.2,ENST00000428812.1	transcribed_unprocessed_pseudogene,processed_transcript	0.107382	-3.16906	0.971137	1
ENSG00000278572	RP11-231P20.6	ENST00000622820.1	unprocessed_pseudogene	-0.156248	-4.33154	0.211067	0.842429
ENSG00000130695	CEP85	ENST00000476272.6,ENST00000491670.1,ENST00000640292.1,ENST00000468163.1,ENST00000469609.5,ENST00000453146.1,ENST00000480446.1,ENST00000451429.6,ENST00000252992.8	nonsense_mediated_decay,processed_transcript,protein_coding	0.0568513	4.62106	0.56675	0.940294
ENSG00000142669	SH3BGRL3	ENST00000270792.9,ENST00000319041.6	protein_coding	0.148788	9.43766	0.128451	0.842429
ENSG00000158062	UBXN11	ENST00000421827.2,ENST00000357089.8,ENST00000496466.1,ENST00000442942.6,ENST00000374222.5,ENST00000472155.5,ENST00000423664.5,ENST00000452980.5,ENST00000494942.5,ENST00000374223.5,ENST00000314675.11,ENST00000450041.5,ENST00000374217.6,ENST00000475591.5,ENST00000374221.7,ENST00000374215.5	retained_intron,protein_coding	-0.00160925	5.95344	0.966362	1
ENSG00000169442	CD52	ENST00000470468.1,ENST00000492808.5,ENST00000374213.2	processed_transcript,protein_coding	-0.0841031	6.26839	0.720659	0.994326
ENSG00000176092	AIM1L	ENST00000522923.5,ENST00000522993.1,ENST00000640960.1,ENST00000308182.9,ENST00000374207.4,ENST00000527815.5,ENST00000374211.5,ENST00000429942.2,ENST00000475866.2,ENST00000374208.1,ENST00000520372.5	nonsense_mediated_decay,processed_transcript,retained_intron,protein_coding	-0.644806	-3.61676	0.12971	0.842429
ENSG00000176083	ZNF683	ENST00000416125.1,ENST00000403843.5,ENST00000451801.5,ENST00000436292.5,ENST00000455900.5,ENST00000454975.1,ENST00000453132.5,ENST00000349618.7,ENST00000423508.5	protein_coding	0.0969083	-2.78998	0.504678	0.915921
ENSG00000117682	DHDDS	ENST00000236342.11,ENST00000374186.7,ENST00000416052.1,ENST00000431933.5,ENST00000526278.5,ENST00000427245.6,ENST00000530781.5,ENST00000525682.6,ENST00000360009.6,ENST00000525410.1,ENST00000531955.5,ENST00000374185.7,ENST00000487944.5,ENST00000528557.5,ENST00000434391.6,ENST00000533087.5,ENST00000531312.5,ENST00000529688.5,ENST00000526219.5,ENST00000525165.5,ENST00000436153.6,ENST00000527611.1,EN…	nonsense_mediated_decay,processed_transcript,retained_intron,protein_coding	0.0152093	5.68191	0.868892	1
ENSG00000223583	RP3-476K8.4	ENST00000446498.1	processed_pseudogene	-0.0504401	-3.77431	0.959773	1
ENSG00000198830	HMGN2	ENST00000493418.1,ENST00000467700.5,ENST00000619352.4,ENST00000468388.5,ENST00000460563.5,ENST00000464888.5,ENST00000479815.5,ENST00000463817.5,ENST00000361427.5,ENST00000466194.1	processed_transcript,protein_coding	-0.367215	7.86388	0.0059097	0.444578
ENSG00000117676	RPS6KA1	ENST00000525525.5,ENST00000530607.1,ENST00000526040.6,ENST00000531382.5,ENST00000374166.8,ENST00000527264.5,ENST00000525582.1,ENST00000474934.1,ENST00000531113.5,ENST00000529454.5,ENST00000524436.5,ENST00000488985.1,ENST00000366866.8,ENST00000403732.2,ENST00000526792.5,ENST00000530305.1,ENST00000374168.6,ENST00000438977.1,ENST00000530003.5,ENST00000374163.5	nonsense_mediated_decay,processed_transcript,retained_intron,protein_coding	0.044799	7.7739	0.579311	0.945792
ENSG00000117713	ARID1A	ENST00000466382.2,ENST00000636110.1,ENST00000636958.1,ENST00000615191.4,ENST00000636422.1,ENST00000324856.11,ENST00000636794.1,ENST00000532781.1,ENST00000524572.1,ENST00000637788.1,ENST00000374152.7,ENST00000636219.1,ENST00000430799.7,ENST00000636072.1,ENST00000637465.1,ENST00000457599.6,ENST00000430291.2	nonsense_mediated_decay,processed_transcript,retained_intron,protein_coding	-0.00725648	7.28369	0.922178	1
ENSG00000060642	PIGV	ENST00000455364.1,ENST00000078527.8,ENST00000430292.5,ENST00000374145.5,ENST00000431541.5,ENST00000472757.5	nonsense_mediated_decay,protein_coding	0.198848	3.90502	0.224834	0.843369
ENSG00000204160	ZDHHC18	ENST00000534643.5,ENST00000374141.6,ENST00000488397.3,ENST00000478902.1,ENST00000374142.8	processed_transcript,protein_coding	-0.106585	5.22544	0.236627	0.845749
ENSG00000175793	SFN	ENST00000339276.5	protein_coding	0.795205	-3.13655	0.079386	0.839676
ENSG00000142751	GPN2	ENST00000431781.2,ENST00000461282.1,ENST00000477418.2,ENST00000374135.8,ENST00000374133.3	processed_transcript,retained_intron,protein_coding	0.0937982	4.95574	0.266955	0.848562
ENSG00000198746	GPATCH3	ENST00000445019.5,ENST00000450844.1,ENST00000361720.9	protein_coding	-0.0346763	4.64415	0.668606	0.978296
ENSG00000090273	NUDC	ENST00000484772.1,ENST00000452707.1,ENST00000321265.9,ENST00000435827.6	processed_transcript,protein_coding	-0.022349	6.37574	0.755028	1
ENSG00000172746	RPL12P13	ENST00000310055.5	unprocessed_pseudogene	-0.0985806	-3.28508	0.698923	0.987997
ENSG00000225294	OSTCP2	ENST00000437956.1	processed_pseudogene	0.454518	-4.06742	0.082986	0.839676
ENSG00000253368	TRNP1	ENST00000531285.1,ENST00000522111.2	protein_coding	0.438956	-3.09269	0.449668	0.889875
ENSG00000158246	FAM46B	ENST00000289166.5	protein_coding	0.408584	-0.863407	0.346494	0.851147
ENSG00000090020	SLC9A1	ENST00000447808.1,ENST00000263980.7,ENST00000374089.5,ENST00000490329.1,ENST00000374084.2,ENST00000374086.3	processed_transcript,retained_intron,protein_coding	-0.0511727	5.59379	0.538098	0.929196
ENSG00000214973	CHCHD3P3	ENST00000446783.1	processed_pseudogene	0.227447	-3.77869	0.539616	0.930154
ENSG00000225159	NPM1P39	ENST00000449818.1	processed_pseudogene	0.254273	-2.15	0.577308	0.944595
ENSG00000142784	WDTC1	ENST00000491239.2,ENST00000447062.2,ENST00000361771.7,ENST00000319394.7,ENST00000472249.2	nonsense_mediated_decay,retained_intron,protein_coding	-0.0681078	6.83376	0.384801	0.85245
ENSG00000243659	RP11-4K3__A.3	ENST00000428741.2	processed_pseudogene	0.222043	-3.50528	0.939632	1
ENSG00000186501	TMEM222	ENST00000464813.5,ENST00000464720.5,ENST00000471456.1,ENST00000486082.5,ENST00000498220.1,ENST00000608611.5,ENST00000470223.1,ENST00000466759.5,ENST00000611517.4,ENST00000374076.8,ENST00000478104.5	nonsense_mediated_decay,retained_intron,protein_coding	-0.153383	5.02425	0.0629276	0.817004
ENSG00000241547	ACTG1P20	ENST00000486001.1	processed_pseudogene	-0.708324	-2.44792	0.245573	0.848562
ENSG00000142765	SYTL1	ENST00000616558.4,ENST00000318074.9,ENST00000496001.5,ENST00000473280.1,ENST00000543823.1,ENST00000483926.5,ENST00000475199.1,ENST00000485269.1,ENST00000490170.5,ENST00000615284.1,ENST00000618673.4	retained_intron,protein_coding	0.0688021	0.319914	0.953883	1
ENSG00000142733	MAP3K6	ENST00000357582.2,ENST00000470890.1,ENST00000476509.1,ENST00000486046.5,ENST00000493901.5,ENST00000495230.1,ENST00000472410.5,ENST00000374040.7	retained_intron,protein_coding	0.0933588	4.70624	0.332132	0.851147
ENSG00000174950	CD164L2	ENST00000374027.7,ENST00000374025.4,ENST00000374030.2	retained_intron,protein_coding	1.77636e-15	-4.43057	1	1
ENSG00000181773	GPR3	ENST00000374024.3	protein_coding	0.513962	0.27395	0.222504	0.842429
ENSG00000158195	WASF2	ENST00000618852.4,ENST00000536657.1	protein_coding	-0.139293	8.35558	0.0933269	0.842429
ENSG00000241169	RP4-752I6.1	ENST00000492975.1	lincRNA	0.179858	-4.28443	0.233637	0.843888
ENSG00000126705	AHDC1	ENST00000490295.1,ENST00000480033.2,ENST00000487743.2,ENST00000247087.9,ENST00000374011.6	processed_transcript,protein_coding	-0.0191057	4.24669	0.842973	1
ENSG00000000938	FGR	ENST00000475472.5,ENST00000374004.5,ENST00000374005.7,ENST00000457296.5,ENST00000468038.1,ENST00000399173.5,ENST00000374003.7	processed_transcript,protein_coding	0.140721	6.39693	0.184044	0.842429
ENSG00000235912	RP1-159A19.3	ENST00000433132.1	processed_pseudogene	-0.208689	-1.07662	0.788617	1
ENSG00000233975	RP11-288L9.1	ENST00000440492.1	lincRNA	0.14957	-4.23638	0.513928	0.919524
ENSG00000126709	IFI6	ENST00000362020.4,ENST00000339145.8,ENST00000361157.10	protein_coding	-0.614866	7.94061	0.023229	0.670372
ENSG00000009780	FAM76A	ENST00000446647.1,ENST00000419687.6,ENST00000010299.10,ENST00000373949.5,ENST00000373954.10,ENST00000530324.5,ENST00000234549.11	protein_coding	-0.0339306	3.60606	0.801475	1
ENSG00000231344	RP3-426I6.2	ENST00000446554.1	processed_pseudogene	0.0853574	-3.5094	0.570961	0.941855
ENSG00000230833	RPEP3	ENST00000425462.1	processed_pseudogene	0.303503	-4.14779	0.157576	0.842429
ENSG00000117758	STX12	ENST00000440806.2,ENST00000481874.1,ENST00000472285.1,ENST00000468761.1,ENST00000373943.8	processed_transcript,protein_coding	-0.0951223	6.54582	0.218155	0.842429
ENSG00000269971	RP3-426I6.5	ENST00000602607.1	sense_intronic	-0.751349	-3.45878	0.045661	0.795224
ENSG00000270031	RP3-426I6.6	ENST00000602843.1	sense_intronic	-0.409018	-3.55833	0.246375	0.848562
ENSG00000117751	PPP1R8	ENST00000311772.9,ENST00000486634.2,ENST00000373931.8,ENST00000236412.11,ENST00000431586.1	processed_transcript,protein_coding	-0.0742776	5.16382	0.366476	0.851147
ENSG00000130775	THEMIS2	ENST00000482828.1,ENST00000328928.11,ENST00000467258.1,ENST00000373925.5,ENST00000373921.7,ENST00000466068.1,ENST00000442118.5,ENST00000456990.1,ENST00000427466.1,ENST00000492877.1,ENST00000373927.7	processed_transcript,protein_coding	0.0774299	7.95353	0.343939	0.851147
ENSG00000117748	RPA2	ENST00000444045.1,ENST00000419958.5,ENST00000373909.7,ENST00000313433.11,ENST00000373912.7	protein_coding	0.118544	5.50324	0.172049	0.842429
ENSG00000130768	SMPDL3B	ENST00000373888.8,ENST00000549094.1,ENST00000548116.5,ENST00000466793.1,ENST00000411604.5,ENST00000373894.7	nonsense_mediated_decay,processed_transcript,protein_coding	0.474509	-2.87895	0.250062	0.848562
ENSG00000158156	XKR8	ENST00000481387.1,ENST00000373884.5	processed_transcript,protein_coding	0.0863308	3.64493	0.467601	0.898944
ENSG00000158161	EYA3	ENST00000373864.5,ENST00000436342.6,ENST00000495923.5,ENST00000468665.1,ENST00000471498.5,ENST00000373871.7,ENST00000540618.5,ENST00000373863.3	processed_transcript,protein_coding	-0.0132355	4.96169	0.875462	1
ENSG00000238231	RP11-460I13.6	ENST00000426041.2	processed_pseudogene	-0.0688789	-3.14665	0.855919	1
ENSG00000228589	SPCS2P4	ENST00000436160.1	processed_pseudogene	-0.0754625	-1.07713	0.843962	1
ENSG00000214812	RP5-1053E7.3	ENST00000399029.3	processed_pseudogene	-0.136672	-4.14961	0.870407	1
ENSG00000169403	PTAFR	ENST00000305392.3,ENST00000373857.7,ENST00000539896.1	protein_coding	-0.0707769	7.66722	0.375282	0.851147
ENSG00000126698	DNAJC8	ENST00000603289.5,ENST00000482674.5,ENST00000263697.5,ENST00000488868.1,ENST00000470967.1,ENST00000489277.5	processed_transcript,protein_coding	-0.0183523	6.83774	0.785349	1
ENSG00000130770	ATPIF1	ENST00000468425.2,ENST00000465645.1,ENST00000335514.9,ENST00000497986.5	protein_coding	-0.0554463	6.21263	0.475179	0.90193
ENSG00000130766	SESN2	ENST00000253063.3	protein_coding	-0.15562	5.14626	0.0547118	0.813444
ENSG00000130772	MED18	ENST00000475655.1,ENST00000373842.8,ENST00000474683.1,ENST00000398997.2,ENST00000479574.5	processed_transcript,protein_coding	0.170854	4.16319	0.102208	0.842429
ENSG00000204138	PHACTR4	ENST00000373839.7,ENST00000463428.5,ENST00000633167.1,ENST00000632964.1,ENST00000493669.2,ENST00000633371.1,ENST00000632202.1,ENST00000373836.4,ENST00000632421.1	nonsense_mediated_decay,processed_transcript,retained_intron,protein_coding	-0.0220914	5.97528	0.815337	1
ENSG00000229820	RP1-308E4.1	ENST00000438601.2	processed_pseudogene	0.21267	-4.28454	0.163118	0.842429
ENSG00000180198	RCC1	ENST00000486790.2,ENST00000419074.5,ENST00000411533.5,ENST00000373832.5,ENST00000429051.1,ENST00000373831.7,ENST00000478232.1,ENST00000398958.6,ENST00000373833.10,ENST00000430407.1,ENST00000427469.5,ENST00000434290.5	processed_transcript,retained_intron,protein_coding	0.0306352	5.51161	0.731859	0.998697
ENSG00000242125	SNHG3	ENST00000447507.1,ENST00000437681.1,ENST00000413987.1	retained_intron	0.176176	3.62597	0.218484	0.842429
ENSG00000180098	TRNAU1AP	ENST00000480930.5,ENST00000464880.5,ENST00000495995.5,ENST00000491577.5,ENST00000497790.5,ENST00000495215.5,ENST00000464093.1,ENST00000411406.3,ENST00000373830.4,ENST00000484775.1	processed_transcript,protein_coding	0.0844638	4.5089	0.341189	0.851147
ENSG00000197989	SNHG12	ENST00000470977.5,ENST00000464612.5,ENST00000461832.1,ENST00000481220.5,ENST00000481368.5,ENST00000464115.1,ENST00000461448.5,ENST00000474814.1	retained_intron	-0.0759129	5.15898	0.400248	0.860289
ENSG00000120656	TAF12	ENST00000495422.1,ENST00000263974.4,ENST00000471683.5,ENST00000373824.8	processed_transcript,protein_coding	0.0320663	4.36594	0.747298	1
ENSG00000188060	RAB42	ENST00000465518.2,ENST00000373826.3	protein_coding	0.168667	5.78123	0.213743	0.842429
ENSG00000229388	LINC01715	ENST00000427804.1,ENST00000420776.1	lincRNA	0.00532935	-0.973498	0.954253	1
ENSG00000270103	RNU11	ENST00000602813.1	lincRNA	-0.516562	-2.87727	0.301755	0.851147
ENSG00000162419	GMEB1	ENST00000480454.1,ENST00000294409.2,ENST00000373816.5,ENST00000361872.8	processed_transcript,protein_coding	0.181963	4.35703	0.0984034	0.842429
ENSG00000198492	YTHDF2	ENST00000476976.1,ENST00000373812.7,ENST00000468863.1,ENST00000541996.5,ENST00000542507.5,ENST00000475796.5,ENST00000478283.5,ENST00000496288.5,ENST00000474884.5	processed_transcript,protein_coding	-0.00138642	6.23027	0.966436	1
ENSG00000116329	OPRD1	ENST00000234961.6,ENST00000621425.1	protein_coding	-0.338493	-4.06617	0.138576	0.842429
ENSG00000159023	EPB41	ENST00000373798.5,ENST00000356093.6,ENST00000488277.1,ENST00000462032.1,ENST00000482464.5,ENST00000343067.8,ENST00000347529.7,ENST00000460378.1,ENST00000490308.1,ENST00000636666.1,ENST00000373797.1,ENST00000373800.7,ENST00000349460.8	processed_transcript,protein_coding	0.0207797	5.85099	0.822106	1
ENSG00000225616	RP4-604A21.1	ENST00000425821.2	processed_pseudogene	-0.282143	-1.9629	0.543072	0.931415
ENSG00000253304	TMEM200B	ENST00000521452.1,ENST00000420504.2	protein_coding	-0.638022	-2.16213	0.237991	0.847024
ENSG00000225750	RP11-242O24.3	ENST00000413004.1	lincRNA	-0.201982	-4.28247	0.212086	0.842429
ENSG00000116350	SRSF4	ENST00000497015.5,ENST00000373795.6,ENST00000477193.1,ENST00000466448.4,ENST00000634348.1,ENST00000622143.1,ENST00000605204.1,ENST00000489898.1	nonsense_mediated_decay,retained_intron,protein_coding	-0.0994618	6.47367	0.180245	0.842429
ENSG00000116353	MECR	ENST00000475861.6,ENST00000493928.1,ENST00000464915.1,ENST00000483435.5,ENST00000464511.1,ENST00000484012.5,ENST00000263702.10,ENST00000373791.7,ENST00000463052.5,ENST00000489248.5,ENST00000463412.1,ENST00000475773.5,ENST00000482610.1,ENST00000453185.5,ENST00000478505.6,ENST00000474946.5,ENST00000473030.5,ENST00000490529.5	nonsense_mediated_decay,processed_transcript,protein_coding	-0.197238	3.08535	0.104264	0.842429
ENSG00000060656	PTPRU	ENST00000465525.6,ENST00000492954.1,ENST00000527027.1,ENST00000493601.5,ENST00000428026.6,ENST00000531385.1,ENST00000345512.7,ENST00000373779.7,ENST00000415600.6,ENST00000526080.1,ENST00000460170.2	processed_transcript,retained_intron,protein_coding	-0.64069	-0.1464	0.120365	0.842429
ENSG00000228176	RP4-656G21.1	ENST00000422638.1	lincRNA	1.77636e-15	-4.43057	1	1
ENSG00000162510	MATN1	ENST00000494561.1,ENST00000373765.4,ENST00000477320.1	processed_transcript,protein_coding	-0.165441	-3.81015	0.914729	1
ENSG00000162511	LAPTM5	ENST00000294507.3,ENST00000464569.1,ENST00000476492.1	processed_transcript,protein_coding	-0.0507563	11.5936	0.523948	0.923149
ENSG00000223382	LINC01778	ENST00000635357.1,ENST00000634980.1,ENST00000430320.3,ENST00000438790.1,ENST00000635288.1,ENST00000634587.1,ENST00000635044.1,ENST00000634319.1,ENST00000635009.1	lincRNA	0.369536	-3.95366	0.254998	0.848562
ENSG00000162512	SDC3	ENST00000471567.1,ENST00000336798.11,ENST00000339394.6,ENST00000487984.1	processed_transcript,protein_coding	-0.0976856	8.23174	0.248933	0.848562
ENSG00000134644	PUM1	ENST00000525948.5,ENST00000373741.8,ENST00000257075.9,ENST00000525843.5,ENST00000498627.1,ENST00000530669.1,ENST00000524516.1,ENST00000527498.1,ENST00000529846.5,ENST00000498419.5,ENST00000424085.6,ENST00000440538.6,ENST00000526215.5,ENST00000373742.6,ENST00000532678.1,ENST00000426105.6,ENST00000373747.7,ENST00000480602.1,ENST00000531867.1,ENST00000526128.1,ENST00000471894.1,ENST00000490546.1,ENS…	nonsense_mediated_decay,processed_transcript,retained_intron,protein_coding	-0.0999722	6.45781	0.233019	0.843888
ENSG00000084628	NKAIN1	ENST00000530145.1,ENST00000528449.1,ENST00000533581.1,ENST00000526106.5,ENST00000373736.6	processed_transcript,retained_intron,protein_coding	0.527806	-3.15535	0.477362	0.902372
ENSG00000060688	SNRNP40	ENST00000489853.1,ENST00000463988.1,ENST00000491106.1,ENST00000486941.1,ENST00000474025.1,ENST00000373720.3,ENST00000263694.8	processed_transcript,protein_coding	-0.00656776	5.03842	0.922857	1
ENSG00000229447	RP11-490K7.4	ENST00000452686.2	processed_pseudogene	0.00021934	-2.40941	0.959551	1
ENSG00000121766	ZCCHC17	ENST00000546109.5,ENST00000616393.4,ENST00000479629.5,ENST00000616859.4,ENST00000627541.1,ENST00000344147.9,ENST00000618216.4,ENST00000615916.4,ENST00000373714.5	processed_transcript,protein_coding	-0.0322736	4.4076	0.714153	0.991644
ENSG00000121769	FABP3	ENST00000497275.5,ENST00000482018.1,ENST00000373713.6,ENST00000498148.5	nonsense_mediated_decay,processed_transcript,protein_coding	-0.137669	4.87791	0.316034	0.851147
ENSG00000168528	SERINC2	ENST00000487207.5,ENST00000536859.5,ENST00000536384.2,ENST00000491976.1,ENST00000373709.7,ENST00000373710.5	processed_transcript,protein_coding	0.0840202	4.74917	0.579329	0.945792
ENSG00000215899	RP11-439L8.2	ENST00000401075.3	processed_pseudogene	-0.0854976	-4.3798	0.355045	0.851147
ENSG00000284543	LINC01226	ENST00000640623.1,ENST00000638644.1,ENST00000640157.1,ENST00000639946.1,ENST00000640630.1,ENST00000640226.1,ENST00000639741.1,ENST00000639839.1,ENST00000639047.1	processed_transcript	0.451362	-3.99381	0.0640448	0.819203
ENSG00000142910	TINAGL1	ENST00000463112.1,ENST00000481165.5,ENST00000271064.11,ENST00000468635.5,ENST00000478398.5,ENST00000480586.1,ENST00000466998.1,ENST00000457433.6,ENST00000537531.2,ENST00000498429.5,ENST00000461030.5	processed_transcript,protein_coding	8.88178e-16	-4.43057	1	1
ENSG00000121764	HCRTR1	ENST00000485464.5,ENST00000373705.1,ENST00000373706.9,ENST00000403528.6,ENST00000468521.1	processed_transcript,protein_coding	-1.04548	-1.71117	0.216436	0.842429
ENSG00000162517	PEF1	ENST00000478502.5,ENST00000472443.1,ENST00000492061.5,ENST00000489164.5,ENST00000373703.4,ENST00000496805.5,ENST00000461006.5,ENST00000471219.1	processed_transcript,protein_coding	0.0140653	5.18032	0.902222	1
ENSG00000084636	COL16A1	ENST00000468459.5,ENST00000474000.5,ENST00000440437.1,ENST00000488897.5,ENST00000482478.5,ENST00000532877.1,ENST00000479100.1,ENST00000373672.7,ENST00000373667.4,ENST00000466829.5,ENST00000458715.5,ENST00000461217.1,ENST00000373668.7,ENST00000488128.6,ENST00000482910.1,ENST00000470799.5,ENST00000529928.1	processed_transcript,retained_intron,protein_coding	0.386461	-4.10598	0.0958886	0.842429
ENSG00000121753	ADGRB2	ENST00000398538.5,ENST00000533175.1,ENST00000420125.5,ENST00000398556.7,ENST00000373655.6,ENST00000530134.5,ENST00000527361.5,ENST00000436464.1,ENST00000398542.5,ENST00000465256.5,ENST00000530999.1,ENST00000398547.5,ENST00000468430.1,ENST00000466109.1,ENST00000373658.7	processed_transcript,retained_intron,protein_coding	-0.884768	-2.63043	0.117516	0.842429
ENSG00000134668	SPOCD1	ENST00000257100.7,ENST00000485944.5,ENST00000528791.5,ENST00000460061.5,ENST00000452755.6,ENST00000532604.5,ENST00000528579.1,ENST00000473361.5,ENST00000529396.1,ENST00000360482.6,ENST00000468720.5,ENST00000533231.5,ENST00000531039.5,ENST00000525930.1	retained_intron,protein_coding	-0.573188	2.90888	0.114862	0.842429
ENSG00000269967	RP11-84A19.4	ENST00000602889.1	lincRNA	-0.233121	-3.00131	0.490935	0.909855
ENSG00000184007	PTP4A2	ENST00000475464.1,ENST00000526960.1,ENST00000534796.5,ENST00000602683.5,ENST00000528840.1,ENST00000468531.1,ENST00000470404.5,ENST00000528253.3,ENST00000489313.1,ENST00000626355.1,ENST00000484483.1,ENST00000494444.2,ENST00000457805.6,ENST00000524384.5,ENST00000533408.1,ENST00000529477.5,ENST00000627328.2,ENST00000602725.5,ENST00000532001.6,ENST00000532289.1	nonsense_mediated_decay,processed_transcript,retained_intron,protein_coding	-0.0196496	7.84532	0.773269	1
ENSG00000121774	KHDRBS1	ENST00000484270.2,ENST00000492989.1,ENST00000327300.11,ENST00000307714.12	processed_transcript,protein_coding	-0.077253	7.02923	0.299118	0.851147
ENSG00000121775	TMEM39B	ENST00000498613.1,ENST00000336294.9,ENST00000487305.5,ENST00000441402.5,ENST00000468135.5,ENST00000438825.5,ENST00000466321.5,ENST00000472503.5,ENST00000476968.5	nonsense_mediated_decay,processed_transcript,protein_coding	0.0210426	4.29554	0.848439	1
ENSG00000025800	KPNA6	ENST00000471599.5,ENST00000469790.1,ENST00000446515.1,ENST00000373625.7	nonsense_mediated_decay,processed_transcript,protein_coding	0.0395133	6.36331	0.640715	0.968495
ENSG00000084652	TXLNA	ENST00000373609.1,ENST00000373610.7	protein_coding	-0.0618669	6.82157	0.395248	0.857489
ENSG00000160050	CCDC28B	ENST00000373602.9,ENST00000483009.1,ENST00000421922.6,ENST00000461819.5,ENST00000469003.5	nonsense_mediated_decay,processed_transcript,protein_coding	0.288345	1.12151	0.299031	0.851147
ENSG00000160051	IQCC	ENST00000617816.1,ENST00000291358.10,ENST00000537469.2	retained_intron,protein_coding	0.0602883	1.79295	0.753702	1
ENSG00000222046	DCDC2B	ENST00000487056.1,ENST00000409358.1	retained_intron,protein_coding	-0.357035	-3.1857	0.567535	0.940378
ENSG00000160055	TMEM234	ENST00000487174.1,ENST00000309777.10,ENST00000466796.1,ENST00000344461.7,ENST00000483001.5,ENST00000461402.5,ENST00000485689.1,ENST00000484490.1,ENST00000373593.5,ENST00000491434.5,ENST00000495091.5,ENST00000489170.5	nonsense_mediated_decay,processed_transcript,retained_intron,protein_coding	0.0668184	3.14804	0.63412	0.967815
ENSG00000084623	EIF3I	ENST00000373586.1,ENST00000471486.5,ENST00000474371.1,ENST00000483517.5,ENST00000355082.9,ENST00000489353.5	processed_transcript,protein_coding	-0.0123873	6.56137	0.859163	1
ENSG00000220785	MTMR9LP	ENST00000441044.5,ENST00000423995.5,ENST00000426597.2,ENST00000403496.6	transcribed_unprocessed_pseudogene,processed_transcript	0.302806	3.74575	0.0417788	0.784856
ENSG00000183615	FAM167B	ENST00000373582.3	protein_coding	-0.554255	-2.73729	0.262156	0.848562
ENSG00000182866	LCK	ENST00000469956.1,ENST00000477031.6,ENST00000336890.9,ENST00000355928.7,ENST00000373557.6,ENST00000373564.7,ENST00000469765.5,ENST00000495610.6,ENST00000482949.5,ENST00000461712.6,ENST00000373562.7,ENST00000476457.5,ENST00000333070.4,ENST00000619559.4	retained_intron,protein_coding	0.938819	-0.979864	0.0867863	0.842429
ENSG00000116478	HDAC1	ENST00000484305.1,ENST00000482310.5,ENST00000476391.5,ENST00000472928.5,ENST00000481281.5,ENST00000373548.7,ENST00000471488.1,ENST00000463172.5,ENST00000490081.5,ENST00000428704.1	processed_transcript,retained_intron,protein_coding	0.0347737	5.79516	0.670643	0.978818
ENSG00000175130	MARCKSL1	ENST00000329421.7	protein_coding	0.0152888	3.75575	0.956888	1
ENSG00000233775	RP4-811H24.9	ENST00000448134.1	lincRNA	0.349851	-4.02846	0.132755	0.842429
ENSG00000162526	TSSK3	ENST00000574792.1,ENST00000421153.2,ENST00000574315.1,ENST00000373534.3	processed_transcript,protein_coding	0.775475	-1.5526	0.146413	0.842429
ENSG00000225828	FAM229A	ENST00000432622.1,ENST00000415596.1,ENST00000428500.1,ENST00000416512.1	processed_transcript,retained_intron,protein_coding	-0.117141	2.70908	0.591935	0.953533
ENSG00000160058	BSDC1	ENST00000474414.5,ENST00000527163.5,ENST00000373520.8,ENST00000533084.1,ENST00000341071.11,ENST00000455895.6,ENST00000530876.5,ENST00000530485.1,ENST00000527513.5,ENST00000531222.1,ENST00000446293.6,ENST00000463967.1,ENST00000419121.6,ENST00000530753.1,ENST00000444377.5,ENST00000526031.5	nonsense_mediated_decay,processed_transcript,retained_intron,protein_coding	-0.0591366	5.90256	0.418019	0.869997
ENSG00000273274	ZBTB8B	ENST00000609129.1	protein_coding	0.0729181	-4.28344	0.730312	0.998235
ENSG00000160062	ZBTB8A	ENST00000373510.8,ENST00000316459.4	protein_coding	0.171764	-0.022031	0.540068	0.930267
ENSG00000176261	ZBTB8OS	ENST00000373506.7,ENST00000492007.5,ENST00000473294.6,ENST00000473383.1,ENST00000498691.5,ENST00000468695.5,ENST00000466361.1,ENST00000341885.5,ENST00000479075.5,ENST00000467652.5,ENST00000436661.5,ENST00000476493.5,ENST00000483138.5,ENST00000373501.6,ENST00000465588.2	nonsense_mediated_decay,processed_transcript,retained_intron,protein_coding	0.0270358	4.2927	0.850254	1
ENSG00000162521	RBBP4	ENST00000401893.7,ENST00000373493.9,ENST00000373485.5,ENST00000458695.6,ENST00000414241.7,ENST00000492348.6,ENST00000524393.5,ENST00000525506.1,ENST00000465780.1,ENST00000526193.5,ENST00000475321.5,ENST00000527118.5,ENST00000477563.6,ENST00000445722.2,ENST00000531983.1,ENST00000460669.5,ENST00000463378.5,ENST00000482190.1,ENST00000490500.5	nonsense_mediated_decay,processed_transcript,retained_intron,protein_coding	-0.0736241	6.92925	0.311967	0.851147
ENSG00000162520	SYNC	ENST00000409190.7,ENST00000417633.1,ENST00000373484.4,ENST00000426909.1	protein_coding	0.742186	-1.1816	0.15722	0.842429
ENSG00000162522	KIAA1522	ENST00000294521.7,ENST00000373481.7,ENST00000468130.1,ENST00000401073.6,ENST00000373480.1	retained_intron,protein_coding	-0.141374	4.08303	0.208272	0.842429
ENSG00000134684	YARS	ENST00000487404.5,ENST00000469100.5,ENST00000481895.5,ENST00000466052.1,ENST00000373477.8,ENST00000478828.1,ENST00000472692.1,ENST00000490826.1,ENST00000616261.1,ENST00000470377.1	processed_transcript,protein_coding	-0.099398	6.42755	0.193955	0.842429
ENSG00000116497	S100PBP	ENST00000475486.1,ENST00000530710.5,ENST00000529027.5,ENST00000474103.1,ENST00000373476.5,ENST00000525203.5,ENST00000531123.5,ENST00000524535.5,ENST00000526230.1,ENST00000482212.1,ENST00000527692.1,ENST00000356689.7,ENST00000477248.1,ENST00000373475.9,ENST00000530552.1,ENST00000531256.1	processed_transcript,retained_intron,protein_coding	-0.00946928	4.61862	0.894775	1
ENSG00000160097	FNDC5	ENST00000481487.1,ENST00000465346.1,ENST00000483143.1,ENST00000496770.1,ENST00000640867.1,ENST00000497068.1,ENST00000373471.7	processed_transcript,protein_coding	-0.312627	-2.10613	0.583124	0.947511
ENSG00000121905	HPCA	ENST00000470166.5,ENST00000480118.5,ENST00000373467.3,ENST00000470896.1,ENST00000459874.5	processed_transcript,protein_coding	0.0980792	-3.71364	0.918161	1
ENSG00000121900	TMEM54	ENST00000329151.5,ENST00000482771.1,ENST00000373463.7,ENST00000463914.1,ENST00000474144.5,ENST00000475208.5	processed_transcript,protein_coding	0.531889	-1.61541	0.571158	0.941855
ENSG00000116514	RNF19B	ENST00000235150.4,ENST00000373456.11,ENST00000356990.9	protein_coding	0.00479218	5.26762	0.966111	1
ENSG00000239670	RP4-803A2.2	ENST00000447420.1	unprocessed_pseudogene	8.88178e-16	-4.43057	1	1
ENSG00000004455	AK2	ENST00000550338.5,ENST00000354858.10,ENST00000626911.1,ENST00000373449.6,ENST00000548559.1,ENST00000466029.1,ENST00000629371.2,ENST00000467905.5,ENST00000491241.1,ENST00000469238.1,ENST00000551979.1,ENST00000548033.5,ENST00000480134.5,ENST00000487289.1,ENST00000482191.1	nonsense_mediated_decay,processed_transcript,retained_intron,protein_coding	0.000158828	6.52225	0.97777	1
ENSG00000142920	AZIN2	ENST00000477570.5,ENST00000462920.5,ENST00000373443.7,ENST00000478635.5,ENST00000497710.5,ENST00000481886.5,ENST00000497280.1,ENST00000495135.5,ENST00000478204.5,ENST00000471119.5,ENST00000473089.5,ENST00000484656.5,ENST00000483027.5,ENST00000492521.1,ENST00000373441.1,ENST00000475935.5,ENST00000294517.10,ENST00000373440.5,ENST00000492420.5	processed_transcript,protein_coding	0.803679	-0.815367	0.211367	0.842429
ENSG00000116525	TRIM62	ENST00000486583.1,ENST00000291416.9,ENST00000485148.1,ENST00000543586.1	processed_transcript,protein_coding	-0.0153311	3.25879	0.876316	1
ENSG00000160094	ZNF362	ENST00000490959.2,ENST00000539719.5,ENST00000373428.5,ENST00000477934.1,ENST00000483388.5	processed_transcript,retained_intron,protein_coding	-0.0578467	5.69691	0.447816	0.888478
ENSG00000270115	RP11-415J8.7	ENST00000602618.1	lincRNA	0.375504	-3.21469	0.293609	0.851147
ENSG00000184389	A3GALT2	ENST00000442999.3	protein_coding	-0.223576	-4.28401	0.159998	0.842429
ENSG00000134686	PHC2	ENST00000468406.5,ENST00000459964.1,ENST00000473158.1,ENST00000467894.5,ENST00000493483.5,ENST00000257118.5,ENST00000431992.5,ENST00000373418.7,ENST00000486897.5,ENST00000484692.1,ENST00000485928.5,ENST00000373422.7	processed_transcript,protein_coding	-0.0353928	7.17206	0.677707	0.980983
ENSG00000234512	TLR12P	ENST00000413515.1	unitary_pseudogene	8.88178e-16	-4.43057	1	1
ENSG00000121903	ZSCAN20	ENST00000373413.2,ENST00000480917.1,ENST00000361328.7	processed_transcript,protein_coding	-0.0265827	1.99874	0.926135	1
ENSG00000121904	CSMD2	ENST00000373377.1,ENST00000465819.1,ENST00000338325.1,ENST00000619121.4,ENST00000489419.1,ENST00000373381.8,ENST00000241312.8,ENST00000373380.5,ENST00000471438.2,ENST00000373388.6	nonsense_mediated_decay,processed_transcript,protein_coding	0.705838	-3.70696	0.0269752	0.69976
ENSG00000163866	SMIM12	ENST00000521580.2,ENST00000456842.1,ENST00000446026.1,ENST00000426886.1,ENST00000417239.1,ENST00000423898.1	nonsense_mediated_decay,protein_coding	-0.036701	5.34596	0.664148	0.976311
ENSG00000187513	GJA4	ENST00000342280.4,ENST00000450137.1	protein_coding	-0.389283	-3.98556	0.117602	0.842429
ENSG00000116544	DLGAP3	ENST00000235180.4,ENST00000495979.1,ENST00000373347.5	processed_transcript,protein_coding	0.179748	1.90325	0.634342	0.967815
ENSG00000241014	RP11-244H3.1	ENST00000311990.4	lincRNA	0.717433	1.45868	0.00698801	0.464449
ENSG00000243749	TMEM35B	ENST00000373337.3	protein_coding	0.371593	-0.968674	0.350305	0.851147
ENSG00000163867	ZMYM6	ENST00000471566.1,ENST00000460607.1,ENST00000415531.5,ENST00000357182.8,ENST00000493328.5,ENST00000373333.1,ENST00000317538.9,ENST00000472971.1,ENST00000466345.1	processed_transcript,protein_coding	0.0939471	3.29792	0.510979	0.918197
ENSG00000197056	ZMYM1	ENST00000359858.8,ENST00000476269.1,ENST00000417119.5,ENST00000611874.4,ENST00000373329.5,ENST00000466390.5,ENST00000463393.1,ENST00000488455.5,ENST00000475654.5,ENST00000373330.1	processed_transcript,protein_coding	-0.0423922	2.9353	0.743999	1
ENSG00000228348	EFCAB14P1	ENST00000442409.1	processed_pseudogene	-0.0972376	-3.99065	0.721515	0.994685
ENSG00000116560	SFPQ	ENST00000485454.1,ENST00000460428.5,ENST00000485365.1,ENST00000466745.5,ENST00000490668.5,ENST00000466213.5,ENST00000468598.5,ENST00000357214.5,ENST00000471991.5,ENST00000470472.5	nonsense_mediated_decay,processed_transcript,protein_coding	-0.0411213	7.72606	0.623011	0.964934
ENSG00000146463	ZMYM4	ENST00000482131.1,ENST00000457946.1,ENST00000314607.10,ENST00000492456.1,ENST00000470175.1,ENST00000441447.1	processed_transcript,protein_coding	-0.0999213	5.70642	0.232105	0.843888
ENSG00000229994	RPL5P4	ENST00000434805.1	processed_pseudogene	0.234448	0.401584	0.395827	0.857489
ENSG00000142687	KIAA0319L	ENST00000373266.8,ENST00000469892.5,ENST00000494948.1,ENST00000470388.5,ENST00000473423.1,ENST00000474856.1,ENST00000482929.6,ENST00000473465.1,ENST00000473844.1,ENST00000431916.5,ENST00000461312.5,ENST00000492544.1,ENST00000492888.1,ENST00000467109.1,ENST00000478463.6,ENST00000485551.5,ENST00000426982.6,ENST00000325722.7,ENST00000440579.5,ENST00000476329.1	nonsense_mediated_decay,processed_transcript,retained_intron,protein_coding	0.0598701	6.42248	0.453126	0.892089
ENSG00000236274	RP4-728D4.3	ENST00000442276.1	processed_pseudogene	-0.145748	-4.33075	0.259813	0.848562
ENSG00000020129	NCDN	ENST00000423723.1,ENST00000373243.6,ENST00000356090.8,ENST00000459931.1,ENST00000373253.7,ENST00000437806.1	processed_transcript,protein_coding	0.186829	4.95055	0.0537005	0.813444
ENSG00000116819	TFAP2E	ENST00000373235.3	protein_coding	0.051052	-0.538467	0.803705	1
ENSG00000126067	PSMB2	ENST00000621781.4,ENST00000373237.3,ENST00000630477.1	processed_transcript,protein_coding	-0.0172469	6.65226	0.799192	1
ENSG00000142686	C1orf216	ENST00000270815.4,ENST00000453178.1,ENST00000503824.1	processed_transcript,protein_coding	0.213869	4.97472	0.0220824	0.661807
ENSG00000092853	CLSPN	ENST00000318121.7,ENST00000517467.1,ENST00000520551.1,ENST00000251195.9,ENST00000373220.7,ENST00000466308.1	processed_transcript,retained_intron,protein_coding	-0.132733	4.36604	0.352179	0.851147
ENSG00000134698	AGO4	ENST00000496257.1,ENST00000373210.3,ENST00000488778.1	processed_transcript,protein_coding	0.00505682	5.80254	0.966388	1
ENSG00000092847	AGO1	ENST00000373204.5,ENST00000373206.5,ENST00000635259.1	nonsense_mediated_decay,protein_coding	-0.0680896	6.25072	0.374128	0.851147
ENSG00000271914	RP4-789D17.5	ENST00000606838.1	lincRNA	-0.384128	-4.14907	0.0807499	0.839676
ENSG00000126070	AGO3	ENST00000471099.1,ENST00000634486.1,ENST00000373191.8,ENST00000491443.2,ENST00000324350.9,ENST00000246314.10,ENST00000397828.3	nonsense_mediated_decay,retained_intron,protein_coding	-0.0356094	4.51559	0.709249	0.98999
ENSG00000232862	RP4-665N4.4	ENST00000446354.2,ENST00000437804.2	transcribed_processed_pseudogene,processed_transcript	0.234158	-3.84764	0.642851	0.968876
ENSG00000092850	TEKT2	ENST00000473120.1,ENST00000207457.7,ENST00000469024.1	nonsense_mediated_decay,protein_coding	0.683246	-3.08514	0.164672	0.842429
ENSG00000116863	ADPRHL2	ENST00000373178.4	protein_coding	-1.21873e-05	4.98547	0.981475	1
ENSG00000171812	COL8A2	ENST00000481785.1,ENST00000303143.9,ENST00000397799.1	protein_coding	0.754801	3.69465	0.007303	0.466825
ENSG00000054116	TRAPPC3	ENST00000616074.4,ENST00000469757.1,ENST00000373166.7,ENST00000373162.5,ENST00000616395.4,ENST00000497251.1,ENST00000617904.4,ENST00000373163.5,ENST00000462715.1,ENST00000373159.1	processed_transcript,protein_coding	0.0188451	5.71751	0.830994	1
ENSG00000116871	MAP7D1	ENST00000530975.4,ENST00000532131.1,ENST00000429533.6,ENST00000316156.8,ENST00000373151.6,ENST00000462118.1,ENST00000527764.1,ENST00000373148.5,ENST00000487131.3,ENST00000530729.1,ENST00000487114.1,ENST00000474796.1,ENST00000373150.8	processed_transcript,retained_intron,protein_coding	-0.0219121	8.37863	0.754216	1
ENSG00000054118	THRAP3	ENST00000469141.6,ENST00000354618.9,ENST00000466743.1,ENST00000478853.1	processed_transcript,protein_coding	-0.015078	7.50839	0.824365	1
ENSG00000214193	SH3D21	ENST00000474766.1,ENST00000453908.7,ENST00000505871.6,ENST00000496636.1,ENST00000480549.5,ENST00000508854.1	nonsense_mediated_decay,processed_transcript,protein_coding	0.265062	4.91634	0.0128327	0.565009
ENSG00000142694	EVA1B	ENST00000270824.1,ENST00000490466.1	processed_transcript,protein_coding	-0.0228847	5.63274	0.772682	1
ENSG00000196182	STK40	ENST00000373129.7,ENST00000473733.5,ENST00000460417.5,ENST00000460017.1,ENST00000482458.1,ENST00000373130.7,ENST00000373132.3,ENST00000359297.6	processed_transcript,protein_coding	-0.00280972	7.43374	0.951249	1
ENSG00000181817	LSM10	ENST00000315732.2,ENST00000476041.1,ENST00000489912.1	processed_transcript,protein_coding	0.0101919	5.34034	0.934074	1
ENSG00000116885	OSCP1	ENST00000524789.1,ENST00000471369.1,ENST00000528112.1,ENST00000235532.9,ENST00000445843.7,ENST00000495222.5,ENST00000354267.3,ENST00000468441.5,ENST00000433045.6,ENST00000356637.9,ENST00000525869.1,ENST00000475160.1	nonsense_mediated_decay,processed_transcript,retained_intron,protein_coding	0.267083	0.71153	0.346072	0.851147
ENSG00000116898	MRPS15	ENST00000477040.1,ENST00000488606.5,ENST00000373116.5,ENST00000462067.1	processed_transcript,protein_coding	0.0485515	5.38165	0.586834	0.950663
ENSG00000119535	CSF3R	ENST00000533491.1,ENST00000526980.5,ENST00000331941.6,ENST00000466138.1,ENST00000487540.6,ENST00000373103.5,ENST00000489551.5,ENST00000464365.2,ENST00000480825.6,ENST00000373104.5,ENST00000464465.6,ENST00000469380.1,ENST00000484762.1,ENST00000373106.5,ENST00000361632.8	processed_transcript,retained_intron,protein_coding	0.0234475	7.37395	0.78248	1
ENSG00000230214	FTLP18	ENST00000453860.1	processed_pseudogene	-0.358566	-4.111	0.0927378	0.842429
ENSG00000163873	GRIK3	ENST00000373093.4,ENST00000462621.1,ENST00000373091.7,ENST00000479620.1	processed_transcript,protein_coding	-0.000268071	-4.06444	1	1
ENSG00000163874	ZC3H12A	ENST00000472312.1,ENST00000471012.1,ENST00000640233.1,ENST00000373087.6	nonsense_mediated_decay,retained_intron,protein_coding	0.0836016	3.96538	0.46713	0.898563
ENSG00000163875	MEAF6	ENST00000485039.1,ENST00000475828.5,ENST00000296214.9,ENST00000373073.8,ENST00000487788.5,ENST00000448519.2,ENST00000373075.6,ENST00000487792.5,ENST00000373074.5	processed_transcript,protein_coding	-0.0792746	5.12883	0.330202	0.851147
ENSG00000163877	SNIP1	ENST00000638725.1,ENST00000296215.7,ENST00000493916.1,ENST00000468040.2	nonsense_mediated_decay,retained_intron,protein_coding	-0.00536451	4.12912	0.951273	1
ENSG00000232273	FTH1P1	ENST00000437933.1	processed_pseudogene	0.445757	-3.4813	0.316466	0.851147
ENSG00000237749	RP3-423B22.5	ENST00000423216.2	processed_pseudogene	-0.565982	-2.5918	0.307645	0.851147
ENSG00000163879	DNALI1	ENST00000497858.1,ENST00000467277.1,ENST00000490312.1,ENST00000466723.1,ENST00000296218.7	processed_transcript,protein_coding	0.412502	-2.77563	0.326446	0.851147
ENSG00000134697	GNL2	ENST00000462812.5,ENST00000479255.1,ENST00000490029.1,ENST00000373062.7,ENST00000538069.2,ENST00000488496.1,ENST00000489146.1,ENST00000463351.1,ENST00000469191.1	processed_transcript,protein_coding	0.0260212	5.49618	0.755285	1
ENSG00000116922	C1orf109	ENST00000464085.5,ENST00000609516.1,ENST00000494120.1,ENST00000358011.8,ENST00000498448.1,ENST00000472584.1,ENST00000619962.1,ENST00000488137.5,ENST00000491797.1,ENST00000486637.1,ENST00000464178.1,ENST00000491981.5,ENST00000461359.5,ENST00000477060.1	nonsense_mediated_decay,processed_transcript,protein_coding	-0.0541624	3.42201	0.650983	0.971556
ENSG00000134690	CDCA8	ENST00000327331.2,ENST00000373055.5	protein_coding	-0.140939	4.14566	0.228404	0.843888
ENSG00000183317	EPHA10	ENST00000453577.1,ENST00000446149.6,ENST00000444950.1,ENST00000373048.8,ENST00000427468.6,ENST00000540011.2,ENST00000437645.5,ENST00000534097.5,ENST00000432874.7,ENST00000525749.1,ENST00000319637.6	nonsense_mediated_decay,processed_transcript,retained_intron,protein_coding	0.276819	-3.40528	0.648588	0.970905
ENSG00000185090	MANEAL	ENST00000397631.7,ENST00000329006.5,ENST00000525897.1,ENST00000373045.10,ENST00000532512.1	protein_coding	0.107373	2.54516	0.524586	0.923776
ENSG00000196449	YRDC	ENST00000373044.2	protein_coding	-0.112486	3.04513	0.388631	0.854357
ENSG00000197982	C1orf122	ENST00000373042.4,ENST00000373043.1,ENST00000419397.3,ENST00000468084.1	processed_transcript,protein_coding	0.166124	5.10085	0.0806339	0.839676
ENSG00000188786	MTF1	ENST00000373036.4,ENST00000468190.1	processed_transcript,protein_coding	-0.0034243	5.46756	0.950441	1
ENSG00000204084	INPP5B	ENST00000373021.1,ENST00000467066.1,ENST00000491406.2,ENST00000373026.5,ENST00000470364.5,ENST00000373024.7,ENST00000487328.1,ENST00000458109.6,ENST00000373023.6,ENST00000474758.1,ENST00000373027.5	processed_transcript,protein_coding	0.0470571	5.16561	0.616608	0.963437
ENSG00000183431	SF3A3	ENST00000461869.5,ENST00000487062.1,ENST00000460925.1,ENST00000462258.1,ENST00000489537.5,ENST00000373019.4,ENST00000470585.5,ENST00000488934.1	processed_transcript,protein_coding	-0.0750121	6.1486	0.342567	0.851147
ENSG00000183386	FHL3	ENST00000477194.5,ENST00000373016.3,ENST00000485803.5,ENST00000475084.5,ENST00000483132.1	processed_transcript,protein_coding	0.155788	4.73023	0.11968	0.842429
ENSG00000183520	UTP11	ENST00000483182.5,ENST00000373014.4,ENST00000488453.1,ENST00000486563.1	processed_transcript,protein_coding	-0.0498292	4.66318	0.569909	0.941209
ENSG00000185668	POU3F1	ENST00000373012.4	protein_coding	-0.523422	-2.56399	0.285174	0.849391
ENSG00000215895	RP11-334L9.1	ENST00000442006.2	processed_pseudogene	-1.03097	-1.61404	0.0533013	0.813444
ENSG00000116954	RRAGC	ENST00000493015.1,ENST00000373001.3,ENST00000496778.1,ENST00000474456.1	processed_transcript,retained_intron,protein_coding	-0.0609475	4.69061	0.469638	0.899576
ENSG00000214114	MYCBP	ENST00000465771.3,ENST00000495043.5,ENST00000397572.4,ENST00000494695.4	processed_transcript,protein_coding	-0.00893873	3.34257	0.93837	1
ENSG00000131233	GJA9	ENST00000357771.4,ENST00000360786.3	protein_coding	0.406838	-4.07088	0.0748039	0.833169
ENSG00000158315	RHBDL2	ENST00000372990.5,ENST00000540558.1,ENST00000289248.6	protein_coding	-0.608662	-3.62666	0.27585	0.848562
ENSG00000174574	AKIRIN1	ENST00000372984.8,ENST00000432648.7,ENST00000531822.1,ENST00000446189.6	protein_coding	-0.000216538	6.2175	0.976898	1
ENSG00000168653	NDUFS5	ENST00000372969.7,ENST00000372967.3	protein_coding	-0.0663138	6.13033	0.410933	0.865797
ENSG00000127603	MACF1	ENST00000530275.2,ENST00000372925.6,ENST00000442046.5,ENST00000360115.8,ENST00000528611.1,ENST00000446276.5,ENST00000485063.1,ENST00000484393.1,ENST00000497964.1,ENST00000462103.1,ENST00000361689.6,ENST00000469366.1,ENST00000372915.7,ENST00000482035.2,ENST00000496360.5,ENST00000487656.1,ENST00000497807.1,ENST00000472385.1,ENST00000467673.5,ENST00000476350.1,ENST00000289893.8,ENST00000564288.5,ENS…	nonsense_mediated_decay,processed_transcript,retained_intron,protein_coding	-0.130902	7.92372	0.240503	0.848562
ENSG00000183682	BMP8A	ENST00000331593.5	protein_coding	-0.213012	-2.51097	0.587141	0.950765
ENSG00000237624	OXCT2P1	ENST00000447263.1	unprocessed_pseudogene	-1.53851	-2.62207	0.00459555	0.396911
ENSG00000243970	PPIEL	ENST00000427240.1	unprocessed_pseudogene	0.444467	0.797838	0.101268	0.842429
ENSG00000090621	PABPC4	ENST00000527718.1,ENST00000474378.1,ENST00000477556.1,ENST00000421687.6,ENST00000483770.1,ENST00000437136.5,ENST00000531243.2,ENST00000513632.2,ENST00000492468.5,ENST00000470443.5,ENST00000525045.5,ENST00000525669.5,ENST00000372862.7,ENST00000482028.5,ENST00000461578.1,ENST00000530186.1,ENST00000529216.1,ENST00000525751.5,ENST00000372856.7,ENST00000372857.7,ENST00000492519.1,ENST00000372858.7,ENS…	nonsense_mediated_decay,processed_transcript,retained_intron,protein_coding	-0.168919	7.71917	0.0690587	0.82348
ENSG00000163909	HEYL	ENST00000372852.3	protein_coding	0.148071	0.463101	0.568719	0.94072
ENSG00000084072	PPIE	ENST00000475350.5,ENST00000467741.2,ENST00000324379.9,ENST00000485507.5,ENST00000497370.5,ENST00000470213.5,ENST00000372835.9,ENST00000482751.5,ENST00000372830.5,ENST00000356511.6,ENST00000474804.5,ENST00000495526.5,ENST00000480169.1,ENST00000456578.6,ENST00000470018.5	nonsense_mediated_decay,processed_transcript,retained_intron,protein_coding	0.0121938	4.704	0.921167	1
ENSG00000225333	RP1-144F13.4	ENST00000497982.2	processed_pseudogene	0.0881595	-4.37962	0.344755	0.851147
ENSG00000116985	BMP8B	ENST00000372827.7	protein_coding	-0.137802	0.872017	0.601476	0.956883
ENSG00000198754	OXCT2	ENST00000327582.5	protein_coding	-0.215435	-3.68748	0.278938	0.848562
ENSG00000043514	TRIT1	ENST00000469476.2,ENST00000541099.5,ENST00000537440.5,ENST00000465417.5,ENST00000486825.6,ENST00000491865.5,ENST00000441669.6,ENST00000316891.9,ENST00000372818.5,ENST00000462243.2,ENST00000462797.5,ENST00000467774.1,ENST00000492612.6,ENST00000489945.5,ENST00000495175.6	nonsense_mediated_decay,processed_transcript,retained_intron,protein_coding	0.201891	3.56049	0.0834566	0.839676
ENSG00000116990	MYCL	ENST00000372815.1,ENST00000372816.2,ENST00000450953.3,ENST00000397332.2	protein_coding	0.121361	3.28037	0.380366	0.851147
ENSG00000168389	MFSD2A	ENST00000459917.1,ENST00000480630.5,ENST00000434861.5,ENST00000491515.5,ENST00000483824.5,ENST00000420632.6,ENST00000481612.1,ENST00000469745.5,ENST00000372809.5,ENST00000372811.9	processed_transcript,protein_coding	0.209355	4.40362	0.0808753	0.839676
ENSG00000228477	RP3-342P20.2	ENST00000438210.1	processed_pseudogene	0.446101	-1.20256	0.34108	0.851147
ENSG00000131236	CAP1	ENST00000420216.5,ENST00000372798.5,ENST00000372792.6,ENST00000449311.5,ENST00000427843.5,ENST00000461993.1,ENST00000372797.7,ENST00000414281.5,ENST00000494114.1,ENST00000435719.5,ENST00000372802.5,ENST00000421589.5,ENST00000424977.1,ENST00000446031.1,ENST00000372805.7,ENST00000417287.5,ENST00000340450.7,ENST00000414893.5,ENST00000479759.5	processed_transcript,protein_coding	-0.0402527	9.66385	0.612384	0.961359
ENSG00000131238	PPT1	ENST00000449045.6,ENST00000433473.7,ENST00000527311.6,ENST00000439754.5,ENST00000529905.5,ENST00000530076.5,ENST00000372775.2,ENST00000372779.8,ENST00000526547.1,ENST00000530704.5	nonsense_mediated_decay,processed_transcript,protein_coding	0.0662665	9.33265	0.410921	0.865797
ENSG00000226745	RP11-115D7.3	ENST00000430724.2	processed_pseudogene	0.103944	-4.28329	0.585842	0.949897
ENSG00000117000	RLF	ENST00000372771.4	protein_coding	0.0685138	4.64836	0.509149	0.917784
ENSG00000188800	TMCO2	ENST00000372766.3,ENST00000468258.1	processed_transcript,protein_coding	0.462272	-3.94788	0.348878	0.851147
ENSG00000084073	ZMPSTE24	ENST00000472583.1,ENST00000479131.5,ENST00000474142.1,ENST00000372759.3	processed_transcript,retained_intron,protein_coding	-0.0782855	5.78406	0.312984	0.851147
ENSG00000049089	COL9A2	ENST00000417105.5,ENST00000490132.1,ENST00000466267.1,ENST00000488463.5,ENST00000427563.1,ENST00000495948.1,ENST00000461118.5,ENST00000372748.7,ENST00000482722.5,ENST00000496215.5,ENST00000372736.3	processed_transcript,retained_intron,protein_coding	0.150661	2.02785	0.629707	0.967115
ENSG00000227311	RP1-228H13.1	ENST00000600955.1	processed_pseudogene	0.0859792	-4.2839	0.61991	0.96428
ENSG00000084070	SMAP2	ENST00000487871.1,ENST00000539317.2,ENST00000372708.5,ENST00000614549.4,ENST00000372718.7,ENST00000435168.6	processed_transcript,protein_coding	-0.0520965	7.15764	0.519259	0.922333
ENSG00000213172	RP1-228H13.2	ENST00000392713.3	processed_pseudogene	8.88178e-16	-4.43057	1	1
ENSG00000187801	ZFP69B	ENST00000361584.4,ENST00000484445.5,ENST00000411995.6,ENST00000469416.1	retained_intron,protein_coding	0.217403	-0.0400196	0.556743	0.935903
ENSG00000187815	ZFP69	ENST00000372706.5,ENST00000482712.1,ENST00000372705.3	processed_transcript,protein_coding	0.0537631	2.10489	0.753901	1
ENSG00000164002	EXO5	ENST00000418186.1,ENST00000372703.1,ENST00000420209.1,ENST00000419161.1,ENST00000471429.1,ENST00000358527.6,ENST00000432259.5,ENST00000443729.5,ENST00000296380.8,ENST00000415550.5	processed_transcript,protein_coding	0.0952606	2.75478	0.55428	0.935136
ENSG00000117010	ZNF684	ENST00000372696.3,ENST00000472043.1,ENST00000493756.1,ENST00000372699.7,ENST00000372697.7,ENST00000465152.1	processed_transcript,protein_coding	0.0421138	1.69108	0.873212	1
ENSG00000117016	RIMS3	ENST00000372684.7,ENST00000372683.1	protein_coding	0.272958	3.6194	0.0771564	0.836019
ENSG00000237899	RP4-739H11.3	ENST00000440100.1	lincRNA	-0.59191	-2.08217	0.31415	0.851147
ENSG00000066136	NFYC	ENST00000496608.1,ENST00000534399.5,ENST00000440226.7,ENST00000372652.5,ENST00000425457.6,ENST00000467203.5,ENST00000308733.9,ENST00000447388.7,ENST00000488635.1,ENST00000372654.5,ENST00000483091.1,ENST00000525349.1,ENST00000414185.1,ENST00000427410.6,ENST00000372653.5,ENST00000424419.6,ENST00000456393.6,ENST00000372651.5,ENST00000416859.6,ENST00000453631.5,ENST00000372669.8,ENST00000531464.5,ENS…	processed_transcript,retained_intron,protein_coding	0.0158569	5.778	0.857599	1
ENSG00000117013	KCNQ4	ENST00000347132.9,ENST00000443478.3,ENST00000509682.6,ENST00000506017.1	processed_transcript,protein_coding	0.282217	-1.92512	0.558685	0.936378
ENSG00000179862	CITED4	ENST00000372638.3	protein_coding	-0.032472	-0.479032	0.871455	1
ENSG00000228940	RP11-348A7.1	ENST00000413739.1	unprocessed_pseudogene	0.135394	-4.33151	0.282459	0.848562
ENSG00000171793	CTPS1	ENST00000497210.5,ENST00000372621.8,ENST00000479480.5,ENST00000498694.1,ENST00000470271.5,ENST00000372616.1,ENST00000480420.5,ENST00000463423.5,ENST00000463285.5,ENST00000464283.5,ENST00000475060.1,ENST00000486889.1	processed_transcript,protein_coding	0.119058	4.21848	0.316703	0.851147
ENSG00000171790	SLFNL1	ENST00000439569.2,ENST00000372613.6,ENST00000372611.5,ENST00000359345.5,ENST00000302946.12	protein_coding	0.454879	-2.83611	0.293787	0.851147
ENSG00000010803	SCMH1	ENST00000397174.6,ENST00000397171.6,ENST00000456518.3,ENST00000372595.5,ENST00000337495.9,ENST00000498793.5,ENST00000361191.9,ENST00000472037.5,ENST00000402904.6,ENST00000482530.1,ENST00000361705.7,ENST00000326197.11,ENST00000372596.5,ENST00000372597.5,ENST00000488592.1,ENST00000460215.5,ENST00000489421.1	processed_transcript,retained_intron,protein_coding	0.102106	4.07487	0.289564	0.851147
ENSG00000235358	RP11-399E6.1	ENST00000425554.1,ENST00000422305.1,ENST00000445073.1	lincRNA	-0.00456042	-4.15004	0.979118	1
ENSG00000204060	FOXO6	ENST00000372591.1	protein_coding	0.0900928	-3.87967	0.929475	1
ENSG00000127129	EDN2	ENST00000460255.1,ENST00000467046.5,ENST00000490783.5,ENST00000372587.4,ENST00000467872.5	processed_transcript,protein_coding	1.77636e-15	-4.43057	1	1
ENSG00000127124	HIVEP3	ENST00000479350.1,ENST00000491442.5,ENST00000372584.5,ENST00000372583.5,ENST00000460604.1,ENST00000489103.5	processed_transcript,protein_coding	-0.00437191	5.72982	0.948251	1
ENSG00000230638	RP11-486B10.4	ENST00000434240.2	processed_pseudogene	0.295004	-4.11097	0.148023	0.842429
ENSG00000198815	FOXJ3	ENST00000545068.5,ENST00000372572.5,ENST00000372573.5,ENST00000361776.5,ENST00000422278.1,ENST00000454417.1,ENST00000372571.5,ENST00000361346.5,ENST00000445886.5	protein_coding	-0.0314959	5.26984	0.681625	0.982546
ENSG00000177181	RIMKLA	ENST00000431473.3,ENST00000410070.6	protein_coding	-0.623456	-1.15499	0.137739	0.842429
ENSG00000066185	ZMYND12	ENST00000372565.7,ENST00000475426.1,ENST00000611861.4,ENST00000461083.1	nonsense_mediated_decay,retained_intron,protein_coding	0.597918	0.607952	0.039735	0.782514
ENSG00000127125	PPCS	ENST00000469615.1,ENST00000372562.1,ENST00000372556.3,ENST00000372561.3,ENST00000482168.1,ENST00000471420.1,ENST00000372560.3,ENST00000472013.1	processed_transcript,protein_coding	0.0158083	5.57566	0.864843	1
ENSG00000186409	CCDC30	ENST00000471390.5,ENST00000514642.1,ENST00000342022.8,ENST00000492422.1,ENST00000495044.5,ENST00000471699.1,ENST00000477155.5,ENST00000428554.6,ENST00000507855.5,ENST00000340612.4,ENST00000475614.6,ENST00000462063.1,ENST00000509712.5,ENST00000468651.1	nonsense_mediated_decay,processed_transcript,retained_intron,protein_coding	-0.262958	0.339691	0.352265	0.851147
ENSG00000236876	TMSB4XP1	ENST00000424567.1	processed_pseudogene	0.281015	-2.54699	0.777633	1
ENSG00000171960	PPIH	ENST00000461351.1,ENST00000436387.1,ENST00000372550.5,ENST00000440068.5,ENST00000304979.7,ENST00000372549.1	nonsense_mediated_decay,protein_coding	-0.137476	3.96991	0.172379	0.842429
ENSG00000234917	RP5-994D16.3	ENST00000414339.2	lincRNA	-0.609391	-3.02338	0.339978	0.851147
ENSG00000065978	YBX1	ENST00000467957.1,ENST00000332220.10,ENST00000436427.1,ENST00000321358.11	processed_transcript,protein_coding	-0.0623548	10.2392	0.418674	0.870173
ENSG00000164007	CLDN19	ENST00000296387.5,ENST00000539749.5,ENST00000372539.3	protein_coding	0.0786206	-4.38018	0.381192	0.851147
ENSG00000117385	P3H1	ENST00000481465.3,ENST00000472802.1,ENST00000431412.3,ENST00000495874.5,ENST00000296388.9,ENST00000492956.1,ENST00000372526.2,ENST00000462474.5,ENST00000236040.8,ENST00000463465.1,ENST00000460831.1,ENST00000447502.2,ENST00000397054.7,ENST00000460031.5	nonsense_mediated_decay,processed_transcript,retained_intron,protein_coding	0.0206019	5.65631	0.809133	1
ENSG00000164008	C1orf50	ENST00000468913.2,ENST00000372525.5,ENST00000494155.1	processed_transcript,retained_intron,protein_coding	-0.0865207	-1.17871	0.949113	1
ENSG00000274386	TMEM269	ENST00000421630.6,ENST00000637012.1,ENST00000605272.1,ENST00000536543.5	nonsense_mediated_decay,processed_transcript,protein_coding	0.969244	-2.77762	0.146865	0.842429
ENSG00000177868	SVBP	ENST00000497437.1,ENST00000372522.5,ENST00000372521.8	processed_transcript,protein_coding	-0.0101833	3.06509	0.920389	1
ENSG00000164010	ERMAP	ENST00000372514.7,ENST00000470938.1,ENST00000487556.5,ENST00000328249.3,ENST00000372517.6	processed_transcript,protein_coding	0.0483557	4.37773	0.680451	0.982164
ENSG00000164011	ZNF691	ENST00000372507.5,ENST00000630961.1,ENST00000372504.5,ENST00000372503.2,ENST00000372502.5,ENST00000397034.3,ENST00000372506.5,ENST00000372508.7	protein_coding	-0.0105493	3.06141	0.915957	1
ENSG00000233708	RP11-342M1.7	ENST00000448759.1	processed_pseudogene	0.0829576	-4.37995	0.383563	0.851147
ENSG00000237090	RP11-342M1.6	ENST00000417517.1	processed_pseudogene	8.88178e-16	-4.43057	1	1
ENSG00000225099	ATP6V1E1P1	ENST00000439215.1	processed_pseudogene	0.241479	-3.21369	0.519908	0.922333
ENSG00000117394	SLC2A1	ENST00000630821.1,ENST00000415851.6,ENST00000372500.4,ENST00000426263.7,ENST00000630287.2,ENST00000460369.3,ENST00000475162.3,ENST00000625233.2,ENST00000629908.1	nonsense_mediated_decay,retained_intron,protein_coding	0.337829	2.56215	0.215527	0.842429
ENSG00000227533	SLC2A1-AS1	ENST00000431759.5,ENST00000416689.1	lincRNA,retained_intron	0.412459	-3.91323	0.27601	0.848562
ENSG00000117395	EBNA1BP2	ENST00000472982.5,ENST00000236051.2,ENST00000483082.1,ENST00000431635.6,ENST00000491223.5,ENST00000466927.5,ENST00000474566.1,ENST00000463906.1,ENST00000461557.2	processed_transcript,protein_coding	-0.0788196	4.81591	0.376354	0.851147
ENSG00000243710	CFAP57	ENST00000534615.1,ENST00000428122.1,ENST00000610710.4,ENST00000525227.5,ENST00000372492.8,ENST00000529956.5,ENST00000528956.5,ENST00000533339.1	nonsense_mediated_decay,retained_intron,protein_coding	1.08986	-2.71513	0.0524464	0.813395
ENSG00000253313	C1orf210	ENST00000423420.1,ENST00000523677.5	protein_coding	-0.467766	-4.06535	0.0633107	0.817368
ENSG00000066056	TIE1	ENST00000492599.1,ENST00000473014.1,ENST00000538015.1,ENST00000485125.1,ENST00000480269.1,ENST00000492874.1,ENST00000471187.1,ENST00000461061.1,ENST00000372476.7,ENST00000488437.1	processed_transcript,protein_coding	-0.265844	1.59623	0.263432	0.848562
ENSG00000117400	MPL	ENST00000372470.8,ENST00000413998.7,ENST00000638732.1	retained_intron,protein_coding	-0.0854976	-4.3798	0.355045	0.851147
ENSG00000117399	CDC20	ENST00000482046.1,ENST00000478882.1,ENST00000372462.1,ENST00000310955.10	processed_transcript,protein_coding	-0.127837	5.31015	0.299485	0.851147
ENSG00000066322	ELOVL1	ENST00000465321.5,ENST00000496932.1,ENST00000372458.7,ENST00000470968.6,ENST00000479439.5,ENST00000479686.5,ENST00000497050.5,ENST00000413844.3,ENST00000621943.4,ENST00000497569.5,ENST00000482302.5,ENST00000487209.5,ENST00000470769.5,ENST00000478481.5,ENST00000468865.6,ENST00000464204.5	processed_transcript,protein_coding	0.00824344	6.81764	0.935345	1
ENSG00000159479	MED8	ENST00000372455.4,ENST00000290663.10,ENST00000460803.1,ENST00000372457.8,ENST00000473560.1	retained_intron,protein_coding	-0.0889714	4.76889	0.388047	0.854357
ENSG00000198198	SZT2	ENST00000471177.1,ENST00000406439.7,ENST00000634258.2,ENST00000460536.1,ENST00000638642.1,ENST00000470897.2,ENST00000638769.1,ENST00000639197.1,ENST00000478140.1,ENST00000562955.2,ENST00000638631.1,ENST00000372450.8,ENST00000357658.4,ENST00000638263.1,ENST00000640484.1,ENST00000639852.1,ENST00000470139.1	nonsense_mediated_decay,processed_transcript,retained_intron,protein_coding	0.0266404	6.27821	0.761255	1
ENSG00000178922	HYI	ENST00000372432.5,ENST00000372433.5,ENST00000470662.5,ENST00000372434.5,ENST00000496142.1,ENST00000372430.7,ENST00000583037.5,ENST00000372427.5,ENST00000372425.8,ENST00000469587.1,ENST00000486909.1,ENST00000483618.1,ENST00000487366.5	retained_intron,protein_coding	0.16446	3.60019	0.208691	0.842429
ENSG00000142949	PTPRF	ENST00000372407.4,ENST00000496043.5,ENST00000359947.8,ENST00000481019.5,ENST00000437607.1,ENST00000412568.6,ENST00000463041.1,ENST00000438120.5,ENST00000477970.1,ENST00000496447.5,ENST00000617451.4,ENST00000414879.5,ENST00000429895.5,ENST00000372405.1,ENST00000436724.5,ENST00000467464.1	processed_transcript,protein_coding	0.362768	-1.55974	0.700989	0.988428
ENSG00000066135	KDM4A	ENST00000481296.1,ENST00000463151.5,ENST00000372396.3,ENST00000472265.1,ENST00000485249.1	processed_transcript,protein_coding	-0.0945457	5.95256	0.201002	0.842429
ENSG00000126091	ST3GAL3	ENST00000490541.5,ENST00000361392.8,ENST00000531816.1,ENST00000351035.7,ENST00000372374.6,ENST00000531451.5,ENST00000353126.7,ENST00000531993.5,ENST00000461375.1,ENST00000545417.5,ENST00000330208.6,ENST00000532911.5,ENST00000372372.6,ENST00000372367.5,ENST00000528371.5,ENST00000495482.1,ENST00000372368.6,ENST00000469715.5,ENST00000530154.5,ENST00000372366.5,ENST00000489897.5,ENST00000479383.5,ENS…	nonsense_mediated_decay,processed_transcript,retained_intron,protein_coding	-0.245357	2.67125	0.113463	0.842429
ENSG00000233674	RP11-184I16.3	ENST00000427515.2	processed_pseudogene	8.88178e-16	-4.43057	1	1
ENSG00000117407	ARTN	ENST00000474592.1,ENST00000477048.5,ENST00000372359.9,ENST00000479128.5,ENST00000414809.7,ENST00000472435.1,ENST00000491846.5,ENST00000372354.3,ENST00000498139.6,ENST00000471394.6,ENST00000438616.3	protein_coding	-0.24055	-2.92912	0.813571	1
ENSG00000117408	IPO13	ENST00000492152.5,ENST00000489773.5,ENST00000372339.3,ENST00000486876.1,ENST00000480902.1,ENST00000489061.1,ENST00000372343.7	processed_transcript,protein_coding	0.0270213	5.96727	0.752429	1
ENSG00000132768	DPH2	ENST00000534655.1,ENST00000255108.7,ENST00000530988.1,ENST00000459879.1,ENST00000490861.5,ENST00000527319.1,ENST00000534786.1,ENST00000532140.1,ENST00000477294.5,ENST00000527567.1,ENST00000471934.1,ENST00000495421.1,ENST00000529729.1,ENST00000396758.6,ENST00000476260.1,ENST00000524776.5,ENST00000492306.5	nonsense_mediated_decay,processed_transcript,retained_intron,protein_coding	0.0443278	4.30447	0.702266	0.988428
ENSG00000117410	ATP6V0B	ENST00000236067.8,ENST00000496131.1,ENST00000473485.5,ENST00000471859.6,ENST00000472505.6,ENST00000498208.1,ENST00000468183.5,ENST00000472174.6,ENST00000532072.1,ENST00000472277.5,ENST00000498664.1,ENST00000532642.5,ENST00000461670.5	nonsense_mediated_decay,processed_transcript,retained_intron,protein_coding	-0.0370823	8.03868	0.618056	0.963894
ENSG00000117411	B4GALT2	ENST00000434555.6,ENST00000498543.1,ENST00000497866.5,ENST00000356836.10,ENST00000485678.5,ENST00000372324.5,ENST00000481924.1,ENST00000309519.8	processed_transcript,protein_coding	-0.0407898	2.71795	0.842668	1
ENSG00000159214	CCDC24	ENST00000486504.5,ENST00000472562.1,ENST00000490064.5,ENST00000486064.5,ENST00000463846.5,ENST00000372318.7,ENST00000466180.1,ENST00000460543.5,ENST00000490563.5,ENST00000479055.5,ENST00000485811.5	nonsense_mediated_decay,processed_transcript,retained_intron,protein_coding	0.751278	1.92534	0.000141612	0.0810577
ENSG00000196517	SLC6A9	ENST00000489764.1,ENST00000372306.7,ENST00000372310.7,ENST00000372307.7,ENST00000466926.1,ENST00000360584.6,ENST00000533007.1,ENST00000357730.6,ENST00000528803.1,ENST00000492434.6,ENST00000475075.6	processed_transcript,retained_intron,protein_coding	0.202796	-1.5955	0.836997	1
ENSG00000230615	RP5-1198O20.4	ENST00000609472.5,ENST00000431800.1,ENST00000626430.1,ENST00000624869.1,ENST00000627999.1,ENST00000628123.1,ENST00000437643.1,ENST00000616338.1,ENST00000610167.5,ENST00000453688.5,ENST00000630871.2,ENST00000447959.1,ENST00000625367.2,ENST00000630008.2,ENST00000609027.1,ENST00000627824.2,ENST00000625982.1,ENST00000434244.5,ENST00000626342.1,ENST00000609636.5,ENST00000607988.5,ENST00000623351.1,ENS…	lincRNA	1.09412	-2.48423	0.0571483	0.813444
ENSG00000171872	KLF17	ENST00000476802.1,ENST00000372299.3	nonsense_mediated_decay,protein_coding	8.88178e-16	-4.43057	1	1
ENSG00000233514	RP11-570P14.1	ENST00000402743.2	processed_pseudogene	0.398537	-3.56683	0.269226	0.848562
ENSG00000178028	DMAP1	ENST00000463950.1,ENST00000315913.9,ENST00000361745.10,ENST00000372290.4,ENST00000436069.5,ENST00000494092.1,ENST00000483741.1,ENST00000440641.5,ENST00000437511.5,ENST00000446292.5,ENST00000372289.6,ENST00000471829.5,ENST00000487922.5,ENST00000475794.5,ENST00000488433.5	processed_transcript,protein_coding	0.0899112	4.86838	0.317362	0.851147
ENSG00000117419	ERI3	ENST00000479101.1,ENST00000457571.1,ENST00000372259.9,ENST00000462341.1,ENST00000495828.1,ENST00000489710.1,ENST00000456170.5,ENST00000452396.5,ENST00000372257.6	processed_transcript,protein_coding	-0.0910584	4.55605	0.315985	0.851147
ENSG00000233602	ERI3-IT1	ENST00000414156.1	sense_intronic	0.622502	-3.77625	0.0697038	0.825226
ENSG00000187147	RNF220	ENST00000487332.1,ENST00000480686.5,ENST00000474064.5,ENST00000355387.6,ENST00000474956.1,ENST00000335497.11,ENST00000453863.5,ENST00000440132.2,ENST00000361799.6,ENST00000470498.1,ENST00000475378.5,ENST00000488865.2,ENST00000497469.5,ENST00000484745.5,ENST00000372247.6,ENST00000496262.1,ENST00000474394.5,ENST00000471494.5	nonsense_mediated_decay,processed_transcript,protein_coding	-0.039086	6.34348	0.5982	0.955683
ENSG00000126106	TMEM53	ENST00000372237.7,ENST00000495630.1,ENST00000372242.7,ENST00000476724.1,ENST00000372243.7,ENST00000468117.1,ENST00000372244.3,ENST00000372235.7,ENST00000420706.1	processed_transcript,protein_coding	0.0320253	3.91344	0.812239	1
ENSG00000198520	C1orf228	ENST00000446792.1,ENST00000434520.5,ENST00000434068.1,ENST00000444751.5,ENST00000427321.1,ENST00000455805.5,ENST00000453711.1,ENST00000418644.5,ENST00000441519.5,ENST00000444525.1,ENST00000357508.5,ENST00000418779.5,ENST00000427336.1,ENST00000440383.1,ENST00000421398.5,ENST00000535358.5,ENST00000424484.5,ENST00000445071.5,ENST00000458657.6,ENST00000568406.1	nonsense_mediated_decay,processed_transcript,retained_intron,protein_coding	0.516817	1.36099	0.0813737	0.839676
ENSG00000142945	KIF2C	ENST00000480574.1,ENST00000455186.5,ENST00000493027.5,ENST00000372224.8,ENST00000472235.1,ENST00000452259.5,ENST00000372217.5,ENST00000423289.1	processed_transcript,protein_coding	-0.174938	4.87516	0.137675	0.842429
ENSG00000142937	RPS8	ENST00000474582.1,ENST00000484599.1,ENST00000485390.5,ENST00000470475.1,ENST00000372209.3,ENST00000497035.5,ENST00000396651.7,ENST00000464658.1	processed_transcript,protein_coding	-0.0153167	8.26168	0.83038	1
ENSG00000234093	RPS15AP11	ENST00000594193.1	processed_pseudogene	0.695813	-3.74466	0.0610102	0.81493
ENSG00000142959	BEST4	ENST00000372207.3	protein_coding	0.533951	-3.05777	0.337666	0.851147
ENSG00000173846	PLK3	ENST00000461358.5,ENST00000476731.1,ENST00000465443.5,ENST00000461769.1,ENST00000492398.5,ENST00000493100.1,ENST00000372201.4	processed_transcript,protein_coding	0.113179	4.18164	0.396849	0.857983
ENSG00000188396	TCTEX1D4	ENST00000339355.2	protein_coding	0.7276	-2.56102	0.133346	0.842429
ENSG00000222009	BTBD19	ENST00000495433.1,ENST00000464114.1,ENST00000409335.6,ENST00000450269.5,ENST00000489976.1,ENST00000485668.5,ENST00000482715.5,ENST00000439563.2,ENST00000475105.5	nonsense_mediated_decay,processed_transcript,retained_intron,protein_coding	0.447695	3.78013	0.00113308	0.23226
ENSG00000117425	PTCH2	ENST00000447098.6,ENST00000372192.3,ENST00000438067.5	protein_coding	0.272279	1.31255	0.310607	0.851147
ENSG00000226499	RP5-882O7.1	ENST00000447970.1	processed_pseudogene	1.10067	-2.88884	0.0468628	0.795224
ENSG00000070785	EIF2B3	ENST00000372182.6,ENST00000372183.7,ENST00000360403.6,ENST00000497010.1,ENST00000477953.5,ENST00000439363.5,ENST00000620860.4,ENST00000480675.5,ENST00000487532.5,ENST00000486491.1	nonsense_mediated_decay,processed_transcript,protein_coding	-0.0968581	4.09263	0.331001	0.851147
ENSG00000229815	CCNB1IP1P1	ENST00000428976.1	processed_pseudogene	-0.0767914	-4.3803	0.391932	0.854357
ENSG00000268949	MRPS17P1	ENST00000596009.1	processed_pseudogene	0.157529	-4.33152	0.210498	0.842429
ENSG00000126107	HECTD3	ENST00000487488.5,ENST00000372172.4,ENST00000372168.7,ENST00000484564.1,ENST00000486296.5,ENST00000466423.5,ENST00000486132.5	processed_transcript,protein_coding	-0.0769333	6.77262	0.295637	0.851147
ENSG00000126088	UROD	ENST00000478467.5,ENST00000460334.5,ENST00000491300.5,ENST00000490385.5,ENST00000636836.1,ENST00000473012.1,ENST00000486699.5,ENST00000636293.1,ENST00000465678.1,ENST00000494399.5,ENST00000463092.5,ENST00000428106.1,ENST00000460906.5,ENST00000246337.8,ENST00000462688.5,ENST00000461035.5,ENST00000472254.1,ENST00000496439.1,ENST00000434478.5,ENST00000466193.1,ENST00000491773.5,ENST00000469548.5	processed_transcript,protein_coding	0.0838636	6.17249	0.292619	0.851147
ENSG00000162415	ZSWIM5	ENST00000359600.5,ENST00000464588.1	processed_transcript,protein_coding	0.195929	-3.59335	0.663087	0.975697
ENSG00000234315	OSTCP5	ENST00000425293.1	processed_pseudogene	0.191948	-4.10946	0.41421	0.867357
ENSG00000281912	LINC01144	ENST00000626198.1	lincRNA	-0.428412	-1.4956	0.515918	0.920779
ENSG00000186603	HPDL	ENST00000334815.4	protein_coding	1.14296	-1.54128	0.0163266	0.615889
ENSG00000132781	MUTYH	ENST00000372098.7,ENST00000448481.5,ENST00000529892.5,ENST00000528013.6,ENST00000355498.6,ENST00000483642.5,ENST00000412971.5,ENST00000466231.1,ENST00000372110.7,ENST00000435155.1,ENST00000482094.5,ENST00000462387.5,ENST00000467459.5,ENST00000479746.6,ENST00000485271.5,ENST00000531105.5,ENST00000372104.5,ENST00000476789.5,ENST00000475516.5,ENST00000372115.7,ENST00000492494.5,ENST00000354383.10,EN…	nonsense_mediated_decay,retained_intron,protein_coding	-0.00282418	3.54989	0.967457	1
ENSG00000132773	TOE1	ENST00000495703.5,ENST00000372090.5,ENST00000471337.5,ENST00000460057.1,ENST00000477731.5	processed_transcript,protein_coding	0.0137363	3.37342	0.930222	1
ENSG00000070759	TESK2	ENST00000372084.5,ENST00000486676.5,ENST00000372086.3,ENST00000493974.1	processed_transcript,protein_coding	-0.118745	3.33478	0.317412	0.851147
ENSG00000236872	RP11-291L19.1	ENST00000435399.1	processed_pseudogene	0.0745712	-4.38044	0.36849	0.851147
ENSG00000280670	CCDC163	ENST00000629670.1,ENST00000626657.2,ENST00000629009.2,ENST00000629482.2,ENST00000628397.2,ENST00000628293.1,ENST00000625766.2,ENST00000626177.2	nonsense_mediated_decay,processed_transcript,retained_intron,protein_coding	-0.0726777	1.15103	0.772553	1
ENSG00000132763	MMACHC	ENST00000401061.8,ENST00000477188.1,ENST00000616135.1	processed_transcript,protein_coding	0.30232	3.00733	0.08168	0.839676
ENSG00000117450	PRDX1	ENST00000483583.1,ENST00000319248.12,ENST00000424390.1,ENST00000372079.1,ENST00000447184.5,ENST00000262746.5	processed_transcript,protein_coding	-0.000801829	8.85499	0.973569	1
ENSG00000117448	AKR1A1	ENST00000475919.1,ENST00000476957.5,ENST00000473038.5,ENST00000487654.5,ENST00000481885.5,ENST00000475985.1,ENST00000495913.5,ENST00000496999.5,ENST00000621846.4,ENST00000351829.8,ENST00000497973.5,ENST00000372070.7,ENST00000434299.5,ENST00000471651.1	processed_transcript,protein_coding	-0.0848687	7.75522	0.297565	0.851147
ENSG00000281133	AL355480.3	ENST00000630128.1	pseudogene	-0.243903	-4.06509	0.410255	0.865571
ENSG00000280836	AL355480.1	ENST00000629041.1	pseudogene	0.677569	-3.80776	0.0246072	0.681563
ENSG00000132780	NASP	ENST00000437901.6,ENST00000372052.8,ENST00000527470.5,ENST00000527359.5,ENST00000534450.1,ENST00000534101.1,ENST00000350030.7,ENST00000529333.5,ENST00000537798.5,ENST00000531612.5,ENST00000527932.1,ENST00000530073.5,ENST00000437362.6,ENST00000464190.6,ENST00000472408.1,ENST00000481782.1,ENST00000629893.1,ENST00000525515.5,ENST00000530840.5,ENST00000528084.5,ENST00000351223.7,ENST00000470768.5,ENS…	nonsense_mediated_decay,processed_transcript,retained_intron,protein_coding	-0.0909742	6.77547	0.246464	0.848562
ENSG00000159588	CCDC17	ENST00000421127.6,ENST00000372044.7,ENST00000464739.5,ENST00000528266.5,ENST00000491755.5,ENST00000479529.2,ENST00000525599.1,ENST00000445048.2,ENST00000482416.5	nonsense_mediated_decay,processed_transcript,retained_intron,protein_coding	-0.185883	0.56106	0.533309	0.927291
ENSG00000159592	GPBP1L1	ENST00000480083.5,ENST00000468724.1,ENST00000480941.1,ENST00000493083.5,ENST00000479235.5,ENST00000496278.1,ENST00000498128.1,ENST00000290795.7,ENST00000355105.7,ENST00000487436.1,ENST00000495616.1,ENST00000488278.5,ENST00000460859.1,ENST00000467032.1	processed_transcript,protein_coding	-0.00312122	6.68297	0.945494	1
ENSG00000225447	RPS15AP10	ENST00000432472.1	processed_pseudogene	0.379875	-2.09587	0.302028	0.851147
ENSG00000234329	RP11-767N6.2	ENST00000437848.1	processed_pseudogene	0.231043	-2.41796	0.691946	0.985459
ENSG00000159596	TMEM69	ENST00000496366.1,ENST00000372025.4	processed_transcript,protein_coding	-0.0964251	4.51446	0.30646	0.851147
ENSG00000197429	IPP	ENST00000359942.8,ENST00000495072.1,ENST00000461718.5,ENST00000396478.3	processed_transcript,protein_coding	-0.116752	1.12154	0.655455	0.972895
ENSG00000230896	RP11-767N6.7	ENST00000430643.1	sense_intronic	0.5672	-2.29254	0.378292	0.851147
ENSG00000236111	RP11-630I5.1	ENST00000463059.1	processed_pseudogene	0.440885	-4.02839	0.189363	0.842429
ENSG00000086015	MAST2	ENST00000498668.1,ENST00000372008.6,ENST00000467367.5,ENST00000482881.1,ENST00000488619.1,ENST00000477968.1,ENST00000361297.6,ENST00000372009.3,ENST00000470809.1,ENST00000492813.1	processed_transcript,retained_intron,protein_coding	-0.047523	5.96815	0.529672	0.92502
ENSG00000232467	TMA16P2	ENST00000413187.2	processed_pseudogene	0.0234893	-4.10813	0.66298	0.975697
ENSG00000117461	PIK3R3	ENST00000493202.1,ENST00000372006.5,ENST00000423209.5,ENST00000420542.5,ENST00000425892.2,ENST00000262741.9,ENST00000488808.1	processed_transcript,protein_coding	-0.0327007	4.15368	0.733448	0.998904
ENSG00000233114	RP4-533D7.3	ENST00000426289.2	processed_pseudogene	-0.13042	-4.33198	0.270571	0.848562
ENSG00000117472	TSPAN1	ENST00000464786.5,ENST00000472170.1,ENST00000482928.5,ENST00000482143.5,ENST00000372003.5,ENST00000469330.5,ENST00000498443.5,ENST00000470318.1,ENST00000475163.5	processed_transcript,protein_coding	1.77636e-15	-4.43057	1	1
ENSG00000085998	POMGNT1	ENST00000475642.1,ENST00000497439.5,ENST00000485714.1,ENST00000477114.1,ENST00000463030.1,ENST00000371992.1,ENST00000396420.7,ENST00000489985.1,ENST00000480972.1,ENST00000371984.7	processed_transcript,protein_coding	0.109711	5.35598	0.204533	0.842429
ENSG00000171357	LURAP1	ENST00000371980.3	protein_coding	0.719424	0.843927	0.0147354	0.599664
ENSG00000085999	RAD54L	ENST00000459678.2,ENST00000472889.2,ENST00000493032.5,ENST00000493985.5,ENST00000473251.2,ENST00000488942.5,ENST00000487700.1,ENST00000469835.5,ENST00000476687.2,ENST00000371975.8,ENST00000463715.5,ENST00000442598.5	nonsense_mediated_decay,processed_transcript,protein_coding	-0.0640958	3.39937	0.657101	0.973212
ENSG00000132128	LRRC41	ENST00000472710.2,ENST00000498402.2,ENST00000617190.4,ENST00000469150.1,ENST00000496156.5,ENST00000617760.4,ENST00000615587.4,ENST00000343304.10	nonsense_mediated_decay,processed_transcript,protein_coding	0.0945369	6.15016	0.247967	0.848562
ENSG00000173660	UQCRH	ENST00000496387.5,ENST00000489056.5,ENST00000311672.9,ENST00000486951.1,ENST00000460947.1	nonsense_mediated_decay,retained_intron,protein_coding	-0.0333571	6.01809	0.680144	0.982124
ENSG00000117481	NSUN4	ENST00000537428.2,ENST00000486270.5,ENST00000307089.7,ENST00000472157.1,ENST00000498008.5,ENST00000469918.5,ENST00000474844.5,ENST00000475281.1,ENST00000495427.1	nonsense_mediated_decay,retained_intron,protein_coding	0.070856	4.67602	0.442081	0.884497
ENSG00000225779	RP4-603I14.3	ENST00000457027.1	processed_pseudogene	0.322018	-4.15211	0.106803	0.842429
ENSG00000117480	FAAH	ENST00000243167.8,ENST00000493636.1,ENST00000493735.5,ENST00000468718.5,ENST00000489366.2,ENST00000484697.5	nonsense_mediated_decay,processed_transcript,retained_intron,protein_coding	0.576033	1.25538	0.0525408	0.813395
ENSG00000232022	FAAHP1	ENST00000607656.5,ENST00000606395.1,ENST00000635298.1,ENST00000446499.1,ENST00000429784.2,ENST00000635606.1,ENST00000455247.1	transcribed_unprocessed_pseudogene,processed_transcript	0.509872	-1.45322	0.387792	0.854357
ENSG00000197587	DMBX1	ENST00000371956.8,ENST00000360032.3	protein_coding	0.635148	-3.54209	0.119118	0.842429
ENSG00000079277	MKNK1	ENST00000496619.5,ENST00000484301.5,ENST00000465783.5,ENST00000486716.5,ENST00000525888.5,ENST00000474868.1,ENST00000532897.5,ENST00000342571.7,ENST00000529170.5,ENST00000477883.1,ENST00000532783.5,ENST00000460098.1,ENST00000528077.5,ENST00000470237.5,ENST00000528237.5,ENST00000480531.5,ENST00000531355.5,ENST00000341183.9,ENST00000468852.2,ENST00000371946.8,ENST00000531769.5,ENST00000428112.6,ENS…	nonsense_mediated_decay,processed_transcript,retained_intron,protein_coding	-0.178867	8.02601	0.0719	0.829126
ENSG00000142961	MOB3C	ENST00000477318.1,ENST00000319928.7,ENST00000371940.1,ENST00000271139.12	processed_transcript,protein_coding	-0.141023	5.97877	0.0783684	0.839676
ENSG00000123472	ATPAF1	ENST00000532925.5,ENST00000487193.1,ENST00000576409.5,ENST00000460928.1,ENST00000329231.8,ENST00000371937.8,ENST00000574428.5,ENST00000525633.1,ENST00000529214.5,ENST00000474020.5,ENST00000534216.5,ENST00000526821.5,ENST00000492233.5,ENST00000542495.5	nonsense_mediated_decay,processed_transcript,retained_intron,protein_coding	0.0315374	5.40985	0.729849	0.998235
ENSG00000233647	NENFP1	ENST00000419476.2	processed_pseudogene	0.305222	-3.88024	0.419986	0.871374
ENSG00000159658	EFCAB14	ENST00000371933.7,ENST00000484461.1,ENST00000481623.1,ENST00000459797.1,ENST00000487741.6,ENST00000479745.5	nonsense_mediated_decay,processed_transcript,retained_intron,protein_coding	-0.0680819	7.4872	0.3761	0.851147
ENSG00000142973	CYP4B1	ENST00000614163.4,ENST00000413093.2,ENST00000371923.8,ENST00000534708.6,ENST00000529715.5,ENST00000497005.1,ENST00000371919.8,ENST00000481248.1,ENST00000452782.6,ENST00000526297.5,ENST00000546128.5,ENST00000468637.3,ENST00000640628.1,ENST00000464439.6,ENST00000271153.8	nonsense_mediated_decay,processed_transcript,retained_intron,protein_coding	-0.232096	-4.237	0.200376	0.842429
ENSG00000186377	CYP4X1	ENST00000466294.1,ENST00000371901.3	processed_transcript,protein_coding	-0.979529	-0.801312	0.0901935	0.842429
ENSG00000186160	CYP4Z1	ENST00000334194.3,ENST00000471598.1	processed_transcript,protein_coding	0.208023	-4.23987	0.194594	0.842429
ENSG00000225506	CYP4A22-AS1	ENST00000444042.2	lincRNA	0.883476	-2.36156	0.0912055	0.842429
ENSG00000162365	CYP4A22	ENST00000371891.7,ENST00000485117.1,ENST00000294337.7,ENST00000620131.1,ENST00000371890.7,ENST00000490948.5,ENST00000619754.4	processed_transcript,protein_coding	-0.35885	-3.9915	0.115087	0.842429
ENSG00000162367	TAL1	ENST00000465912.1,ENST00000464796.5,ENST00000371884.6,ENST00000294339.3,ENST00000459729.1,ENST00000481091.1	processed_transcript,protein_coding	-0.831817	-3.29957	0.0388087	0.77724
ENSG00000123473	STIL	ENST00000436811.1,ENST00000396221.6,ENST00000337817.9,ENST00000371877.7,ENST00000447475.6,ENST00000418131.1,ENST00000413565.1,ENST00000360380.7,ENST00000433827.2	retained_intron,protein_coding	-0.089677	3.91254	0.407368	0.864024
ENSG00000162368	CMPK1	ENST00000371871.8,ENST00000450808.2,ENST00000471289.2,ENST00000371873.9,ENST00000371870.3	nonsense_mediated_decay,retained_intron,protein_coding	-0.0144963	6.79358	0.826105	1
ENSG00000186790	FOXE3	ENST00000335071.3	protein_coding	-0.442912	-4.06883	0.0664372	0.819203
ENSG00000186564	FOXD2	ENST00000334793.5	protein_coding	-0.216255	1.03394	0.392914	0.85498
ENSG00000225028	RP11-330M19.1	ENST00000445070.1	lincRNA	-0.270146	-4.15255	0.171671	0.842429
ENSG00000242267	SKINT1L	ENST00000452503.1,ENST00000604015.1,ENST00000401057.7,ENST00000453388.1	processed_transcript,transcribed_unitary_pseudogene	0.0938379	-3.47659	0.970518	1
ENSG00000117834	SLC5A9	ENST00000527929.1,ENST00000438567.6,ENST00000425816.5,ENST00000493837.6,ENST00000532322.5,ENST00000236495.9,ENST00000533824.5,ENST00000441260.2,ENST00000525901.1,ENST00000471020.1	nonsense_mediated_decay,processed_transcript,retained_intron,protein_coding	0.764215	-1.82857	0.117367	0.842429
ENSG00000132122	SPATA6	ENST00000463938.5,ENST00000603831.5,ENST00000487543.2,ENST00000371843.7,ENST00000371847.7,ENST00000371841.1,ENST00000471975.2,ENST00000487629.1,ENST00000490850.1,ENST00000465990.5,ENST00000396199.7	nonsense_mediated_decay,processed_transcript,protein_coding	0.143052	2.84192	0.317491	0.851147
ENSG00000224986	PPP1R8P1	ENST00000452549.2	processed_pseudogene	-0.71958	-3.81279	0.0191651	0.641934
ENSG00000235105	RP11-329A14.1	ENST00000412769.1	processed_pseudogene	0.627316	-2.92757	0.361083	0.851147
ENSG00000162373	BEND5	ENST00000371833.3,ENST00000476096.1,ENST00000489956.1,ENST00000463562.1,ENST00000480399.1,ENST00000476079.5	processed_transcript,retained_intron,protein_coding	-0.113148	-3.30431	0.997616	1
ENSG00000162374	ELAVL4	ENST00000371819.1,ENST00000371821.5,ENST00000492299.1,ENST00000371823.8,ENST00000371827.5,ENST00000371824.5,ENST00000357083.8,ENST00000463650.1,ENST00000448907.6,ENST00000474675.1,ENST00000494555.1	processed_transcript,protein_coding	-0.53733	-1.30217	0.355465	0.851147
ENSG00000234080	RP11-183G22.1	ENST00000423464.1	processed_pseudogene	-0.0726964	-4.28374	0.647714	0.970592
ENSG00000225671	FCF1P6	ENST00000456841.2	processed_pseudogene	-0.153549	-4.23765	0.474915	0.90193
ENSG00000142700	DMRTA2	ENST00000404795.3,ENST00000418121.5	protein_coding	8.88178e-16	-4.43057	1	1
ENSG00000185104	FAF1	ENST00000396153.6,ENST00000472808.1,ENST00000487898.1,ENST00000494400.5,ENST00000371778.5	nonsense_mediated_decay,processed_transcript,protein_coding	-0.0537105	5.16528	0.4933	0.91156
ENSG00000123080	CDKN2C	ENST00000396148.1,ENST00000262662.5,ENST00000371761.3	protein_coding	-0.305165	5.77764	0.0118691	0.554104
ENSG00000213478	CFL1P2	ENST00000440986.1	processed_pseudogene	0.151737	-4.14966	0.625505	0.966027
ENSG00000203356	LINC01562	ENST00000366181.2	lincRNA	-0.0178375	-3.99095	0.989481	1
ENSG00000123091	RNF11	ENST00000486691.1,ENST00000494873.1,ENST00000242719.3	processed_transcript,protein_coding	-0.0232221	5.5708	0.736401	0.999235
ENSG00000233406	RP11-296A18.5	ENST00000480705.1	processed_pseudogene	-0.0969463	-3.6825	0.85174	1
ENSG00000085831	TTC39A	ENST00000371747.7,ENST00000527205.1,ENST00000431927.5,ENST00000371750.9,ENST00000524442.1,ENST00000532836.5,ENST00000447632.6,ENST00000525906.1,ENST00000530004.5,ENST00000262675.11,ENST00000262676.9,ENST00000439482.5,ENST00000411642.6,ENST00000422925.5,ENST00000401051.7,ENST00000413473.6,ENST00000380849.6,ENST00000534098.1	processed_transcript,protein_coding	0.316246	-2.55928	0.604232	0.958078
ENSG00000085832	EPS15	ENST00000371727.5,ENST00000493793.1,ENST00000471391.1,ENST00000486505.5,ENST00000464478.5,ENST00000371733.7,ENST00000478657.1,ENST00000465467.1,ENST00000371730.6	nonsense_mediated_decay,processed_transcript,retained_intron,protein_coding	-0.13822	7.15218	0.0893631	0.842429
ENSG00000227742	CALR4P	ENST00000431943.1	unitary_pseudogene	-0.18139	-4.28419	0.218951	0.842429
ENSG00000117859	OSBPL9	ENST00000462759.5,ENST00000524620.1,ENST00000481937.5,ENST00000534040.5,ENST00000489990.5,ENST00000447887.5,ENST00000528603.5,ENST00000371714.5,ENST00000531061.1,ENST00000532975.5,ENST00000625138.1,ENST00000475697.5,ENST00000533884.5,ENST00000473207.6,ENST00000531828.5,ENST00000361556.9,ENST00000531819.5,ENST00000526917.5,ENST00000484890.5,ENST00000435274.6,ENST00000527631.5,ENST00000467064.5,ENS…	nonsense_mediated_decay,processed_transcript,retained_intron,protein_coding	-0.00326314	6.24112	0.945761	1
ENSG00000078618	NRDC	ENST00000544028.5,ENST00000475715.1,ENST00000539524.5,ENST00000468722.1,ENST00000497358.1,ENST00000473805.5,ENST00000354831.11,ENST00000475310.5,ENST00000352171.11,ENST00000485608.5,ENST00000483007.1,ENST00000440943.5,ENST00000491410.1,ENST00000464385.1	processed_transcript,protein_coding	-0.0200065	7.0969	0.765832	1
ENSG00000169213	RAB3B	ENST00000371655.3	protein_coding	-0.23415	-4.03251	0.747893	1
ENSG00000229032	RP11-91A18.1	ENST00000422551.1	processed_pseudogene	0.0829576	-4.37995	0.383563	0.851147
ENSG00000117862	TXNDC12	ENST00000471493.1,ENST00000469458.5,ENST00000610127.1,ENST00000472624.5,ENST00000371626.8	nonsense_mediated_decay,processed_transcript,protein_coding	-0.122858	6.64312	0.132266	0.842429
ENSG00000198841	KTI12	ENST00000371614.1	protein_coding	0.0514059	3.12781	0.732509	0.998904
ENSG00000134717	BTF3L4	ENST00000533836.1,ENST00000524414.5,ENST00000484036.1,ENST00000477828.6,ENST00000489308.6,ENST00000313334.12,ENST00000472944.6,ENST00000526132.5	nonsense_mediated_decay,processed_transcript,retained_intron,protein_coding	-0.0714957	5.8394	0.413134	0.86686
ENSG00000157077	ZFYVE9	ENST00000469134.1,ENST00000371591.1,ENST00000287727.7,ENST00000361625.5,ENST00000357206.6	processed_transcript,retained_intron,protein_coding	-0.563502	-0.455824	0.130976	0.842429
ENSG00000228407	RP4-800M22.1	ENST00000414059.2	processed_pseudogene	0.107403	-4.14892	0.923396	1
ENSG00000224255	PDCL3P6	ENST00000429744.2	processed_pseudogene	0.0829576	-4.37995	0.383563	0.851147
ENSG00000213735	ANAPC10P1	ENST00000395991.2	processed_pseudogene	-0.0565581	-4.0286	0.831733	1
ENSG00000154222	CC2D1B	ENST00000494789.1,ENST00000450942.2,ENST00000492426.1,ENST00000460261.5,ENST00000485966.1,ENST00000491136.6,ENST00000438021.5,ENST00000470844.5,ENST00000284376.7,ENST00000460370.1,ENST00000371586.6	processed_transcript,retained_intron,protein_coding	0.0830074	6.29633	0.28812	0.851147
ENSG00000224680	PLA2G12AP1	ENST00000497678.2	processed_pseudogene	1.02287	-2.43112	0.125521	0.842429
ENSG00000085840	ORC1	ENST00000371566.1,ENST00000371568.7	protein_coding	-0.0834283	3.2213	0.495936	0.911953
ENSG00000134748	PRPF38A	ENST00000474048.1,ENST00000257181.9,ENST00000487160.1	processed_transcript,protein_coding	-0.046276	4.92643	0.590173	0.952483
ENSG00000134744	ZCCHC11	ENST00000524582.1,ENST00000257177.8,ENST00000355809.4,ENST00000497120.1,ENST00000528457.5,ENST00000473856.5,ENST00000481528.1,ENST00000474453.6,ENST00000466440.1,ENST00000481133.1,ENST00000471623.1,ENST00000484723.6,ENST00000531722.5,ENST00000528642.5,ENST00000494469.5,ENST00000371544.7,ENST00000470626.1,ENST00000469810.1,ENST00000527941.5,ENST00000470212.1,ENST00000371541.5	nonsense_mediated_decay,processed_transcript,retained_intron,protein_coding	-0.0165611	4.87955	0.846686	1
ENSG00000236290	EEF1GP7	ENST00000422983.1	processed_pseudogene	1.77636e-15	-4.43057	1	1
ENSG00000116157	GPX7	ENST00000361314.4,ENST00000459779.1	processed_transcript,protein_coding	-0.689369	-2.16085	0.200065	0.842429
ENSG00000182183	FAM159A	ENST00000401050.7,ENST00000424164.1,ENST00000517870.1,ENST00000440303.5	processed_transcript,protein_coding	0.196505	-3.62358	0.56384	0.939141
ENSG00000162377	COA7	ENST00000371538.4,ENST00000486918.1	processed_transcript,protein_coding	-0.0235038	4.72664	0.773387	1
ENSG00000233664	NDUFS5P3	ENST00000450668.1	processed_pseudogene	0.092576	-4.37948	0.359204	0.851147
ENSG00000162378	ZYG11B	ENST00000294353.6,ENST00000545132.5	protein_coding	-0.0561446	5.27966	0.474083	0.90193
ENSG00000228929	RPS13P2	ENST00000437890.1	processed_pseudogene	0.123278	-0.301354	0.694393	0.98669
ENSG00000203995	ZYG11A	ENST00000371528.1,ENST00000612017.4,ENST00000371532.5	protein_coding	1.77636e-15	-4.43057	1	1
ENSG00000121310	ECHDC2	ENST00000493896.2,ENST00000371522.8,ENST00000467988.2,ENST00000498544.5,ENST00000476477.6,ENST00000358358.9,ENST00000492992.1,ENST00000487866.5,ENST00000495920.5,ENST00000536120.5,ENST00000460612.5,ENST00000479593.5,ENST00000371520.5,ENST00000539680.1,ENST00000487040.1,ENST00000480312.6,ENST00000488268.5,ENST00000544531.5,ENST00000542552.1,ENST00000486170.2,ENST00000479183.6,ENST00000463923.5,ENS…	nonsense_mediated_decay,processed_transcript,retained_intron,protein_coding	0.300446	4.65705	0.00410498	0.390329
ENSG00000116171	SCP2	ENST00000478631.6,ENST00000371514.7,ENST00000408941.7,ENST00000529363.2,ENST00000407246.6,ENST00000371509.8,ENST00000528311.5,ENST00000484100.5,ENST00000430330.6,ENST00000528809.1,ENST00000371513.9,ENST00000640998.1,ENST00000478274.6,ENST00000473584.1,ENST00000533119.1,ENST00000435345.6,ENST00000488965.1	nonsense_mediated_decay,processed_transcript,protein_coding	-0.114099	6.87215	0.125136	0.842429
ENSG00000174348	PODN	ENST00000618387.1,ENST00000471210.1,ENST00000490650.1,ENST00000471285.1,ENST00000312553.9,ENST00000371500.7,ENST00000395871.6	processed_transcript,protein_coding	0.489058	-2.65864	0.240206	0.848562
ENSG00000162383	SLC1A7	ENST00000371494.8,ENST00000611397.4,ENST00000620288.4,ENST00000488036.5,ENST00000620347.4,ENST00000371491.4	processed_transcript,protein_coding	-0.293581	-3.32742	0.590527	0.952609
ENSG00000157184	CPT2	ENST00000635888.1,ENST00000638135.1,ENST00000636867.1,ENST00000637726.1,ENST00000371486.3,ENST00000636673.1,ENST00000636935.1,ENST00000468572.2,ENST00000635862.1,ENST00000637252.1,ENST00000636239.1,ENST00000636891.1	nonsense_mediated_decay,retained_intron,protein_coding	-0.000897097	5.87023	0.972815	1
ENSG00000162384	C1orf123	ENST00000470385.5,ENST00000474227.1,ENST00000489755.1,ENST00000602807.1,ENST00000478839.1,ENST00000294360.4,ENST00000483739.5	processed_transcript,retained_intron,protein_coding	-0.151519	4.6109	0.0954021	0.842429
ENSG00000162385	MAGOH	ENST00000462941.1,ENST00000495868.1,ENST00000371466.4,ENST00000371470.7	processed_transcript,protein_coding	-0.122927	3.76371	0.26849	0.848562
ENSG00000157193	LRP8	ENST00000475501.1,ENST00000459674.5,ENST00000496580.1,ENST00000347547.6,ENST00000481431.1,ENST00000306052.10,ENST00000480045.5,ENST00000465675.5,ENST00000529670.5,ENST00000354412.7,ENST00000460214.5,ENST00000371454.6	nonsense_mediated_decay,processed_transcript,retained_intron,protein_coding	-0.150898	4.52339	0.281921	0.848562
ENSG00000225675	LINC01771	ENST00000445039.2	lincRNA	0.494043	-3.59574	0.214093	0.842429
ENSG00000226938	RP11-117D22.1	ENST00000429099.1	lincRNA	-0.192311	-4.2833	0.213791	0.842429
ENSG00000230138	RP11-117D22.2	ENST00000449958.1	lincRNA	-0.128336	-0.665125	0.868243	1
ENSG00000174332	GLIS1	ENST00000628545.1,ENST00000312233.4	protein_coding	0.290982	-4.19495	0.119239	0.842429
ENSG00000058804	NDC1	ENST00000480952.1,ENST00000371429.3	processed_transcript,protein_coding	0.11705	4.72336	0.261988	0.848562
ENSG00000058799	YIPF1	ENST00000371399.5,ENST00000465897.5,ENST00000480151.5,ENST00000472983.1,ENST00000072644.6,ENST00000464950.6,ENST00000469457.5	nonsense_mediated_decay,processed_transcript,protein_coding	-0.0987193	5.19208	0.20413	0.842429
ENSG00000211452	DIO1	ENST00000524406.5,ENST00000530084.5,ENST00000613679.4,ENST00000388876.3,ENST00000529329.1,ENST00000529589.5,ENST00000532493.5,ENST00000610607.4,ENST00000525202.5,ENST00000526329.1,ENST00000527060.5,ENST00000617230.2,ENST00000322679.10,ENST00000525044.5,ENST00000528946.5,ENST00000361921.7,ENST00000534069.5	nonsense_mediated_decay,processed_transcript,retained_intron,protein_coding	0.168605	-1.82641	0.764965	1
ENSG00000081870	HSPB11	ENST00000371376.1,ENST00000488884.1,ENST00000371378.6,ENST00000489675.1,ENST00000194214.9,ENST00000371377.3	processed_transcript,protein_coding	-0.0558147	3.62861	0.645599	0.969467
ENSG00000116212	LRRC42	ENST00000477905.1,ENST00000319223.8,ENST00000371370.7,ENST00000444987.1,ENST00000371368.5	processed_transcript,protein_coding	0.0177933	3.82858	0.89273	1
ENSG00000219102	HNRNPA3P12	ENST00000437410.2	processed_pseudogene	-0.11084	-2.70088	0.9705	1
ENSG00000203985	LDLRAD1	ENST00000545928.5,ENST00000420619.5,ENST00000371360.1,ENST00000371362.7	protein_coding	-0.240967	-4.23625	0.184033	0.842429
ENSG00000116209	TMEM59	ENST00000371344.5,ENST00000440019.5,ENST00000420738.5,ENST00000371341.5,ENST00000234831.9,ENST00000470395.1,ENST00000371337.3,ENST00000452421.5,ENST00000371348.5	processed_transcript,protein_coding	-0.0235674	7.44949	0.732995	0.998904
ENSG00000116205	TCEANC2	ENST00000234827.5,ENST00000498272.1,ENST00000391366.3,ENST00000371331.1	processed_transcript,protein_coding	-0.051633	4.26615	0.599094	0.956603
ENSG00000225183	RP4-758J24.4	ENST00000444055.1	processed_pseudogene	0.0745712	-4.38044	0.36849	0.851147
ENSG00000256407	RP11-446E24.4	ENST00000311841.7,ENST00000525949.1,ENST00000637610.1	nonsense_mediated_decay,processed_transcript	-0.00994709	-3.87742	0.947441	1
ENSG00000157211	CDCP2	ENST00000371330.1,ENST00000530059.2	protein_coding	-0.140061	-4.10687	0.892246	1
ENSG00000215883	CYB5RL	ENST00000421415.5,ENST00000420054.5,ENST00000462299.1,ENST00000534324.5,ENST00000493530.2,ENST00000490863.5,ENST00000287899.13,ENST00000497820.1,ENST00000528287.5	nonsense_mediated_decay,retained_intron,protein_coding	0.0709624	3.79893	0.547578	0.933272
ENSG00000116221	MRPL37	ENST00000490670.1,ENST00000360840.9,ENST00000336230.10,ENST00000398219.2,ENST00000605337.5,ENST00000487096.5	processed_transcript,protein_coding	-0.0230614	5.68944	0.776673	1
ENSG00000157216	SSBP3	ENST00000448572.1,ENST00000371319.7,ENST00000326956.11,ENST00000426150.5,ENST00000357475.8,ENST00000610401.4,ENST00000371320.7,ENST00000420121.5,ENST00000444533.5,ENST00000533946.5,ENST00000528787.1,ENST00000528930.5,ENST00000530618.1,ENST00000417664.6,ENST00000533209.5,ENST00000525990.1	processed_transcript,retained_intron,protein_coding	-0.0715473	5.8198	0.369249	0.851147
ENSG00000227453	HNRNPA1P63	ENST00000427917.1	processed_pseudogene	-0.454535	-4.14933	0.0436767	0.790031
ENSG00000162390	ACOT11	ENST00000343744.6,ENST00000479837.1,ENST00000498228.1,ENST00000481208.5,ENST00000371316.3	processed_transcript,protein_coding	-0.0466213	5.177	0.610547	0.960165
ENSG00000162391	FAM151A	ENST00000302250.6,ENST00000371304.2	protein_coding	-1.18218	-1.49495	0.0309282	0.730844
ENSG00000184313	MROH7	ENST00000438846.5,ENST00000440047.5,ENST00000478097.1,ENST00000371287.3,ENST00000409996.5,ENST00000472987.5,ENST00000421030.6,ENST00000493533.1,ENST00000395690.6,ENST00000422659.5,ENST00000440217.5,ENST00000339553.9,ENST00000413188.5	nonsense_mediated_decay,processed_transcript,retained_intron,protein_coding	0.0980276	0.935308	0.77758	1
ENSG00000271723	MROH7-TTC4	ENST00000414150.6,ENST00000460155.1,ENST00000606515.5,ENST00000425300.6	nonsense_mediated_decay,retained_intron	-0.872031	-3.35424	0.118178	0.842429
ENSG00000243725	TTC4	ENST00000486091.1,ENST00000371281.3,ENST00000371284.9,ENST00000486621.1	processed_transcript,retained_intron,protein_coding	-0.0869498	-0.286451	0.83902	1
ENSG00000162396	PARS2	ENST00000371279.3	protein_coding	0.218837	2.51518	0.171529	0.842429
ENSG00000006555	TTC22	ENST00000474654.1,ENST00000448308.2,ENST00000488771.1,ENST00000371276.8,ENST00000371274.8	retained_intron,protein_coding	-0.486453	-3.02207	0.259162	0.848562
ENSG00000162398	LEXM	ENST00000371273.3,ENST00000358193.7	protein_coding	0.154886	-4.33014	0.271069	0.848562
ENSG00000116133	DHCR24	ENST00000436604.1,ENST00000371269.7,ENST00000535035.5	protein_coding	-0.234382	7.74471	0.102765	0.842429
ENSG00000169174	PCSK9	ENST00000490692.1,ENST00000302118.5	processed_transcript,protein_coding	-0.0918017	-4.37949	0.367915	0.851147
ENSG00000162402	USP24	ENST00000484447.5,ENST00000480962.1,ENST00000294383.6,ENST00000482197.1,ENST00000512504.1,ENST00000472566.1,ENST00000634589.1	nonsense_mediated_decay,processed_transcript,retained_intron,protein_coding	0.0448339	6.11736	0.672159	0.979449
ENSG00000231095	GYG1P3	ENST00000449769.1	processed_pseudogene	0.183323	-4.23731	0.412313	0.866569
ENSG00000260971	RP11-504A18.1	ENST00000569425.3	lincRNA	-0.285967	-4.10684	0.414331	0.867455
ENSG00000162407	PLPP3	ENST00000461655.1,ENST00000476206.1,ENST00000371250.3,ENST00000472957.1,ENST00000459962.1	processed_transcript,protein_coding	0.0251361	4.02306	0.821612	1
ENSG00000225475	RP11-377K22.2	ENST00000442812.1	processed_pseudogene	-0.149895	-0.818439	0.692281	0.985497
ENSG00000162409	PRKAA2	ENST00000371244.8,ENST00000610361.1	protein_coding	8.88178e-16	-4.43057	1	1
ENSG00000157131	C8A	ENST00000361249.3	protein_coding	1.77636e-15	-4.43057	1	1
ENSG00000173406	DAB1	ENST00000371230.1,ENST00000489267.1,ENST00000420954.6,ENST00000485760.5,ENST00000332102.10,ENST00000371232.8,ENST00000371236.6,ENST00000473821.1,ENST00000371231.5,ENST00000414851.6,ENST00000477280.1	processed_transcript,protein_coding	0.600789	-2.12488	0.199726	0.842429
ENSG00000236888	RPS20P5	ENST00000434808.1	processed_pseudogene	0.0881595	-4.37962	0.344755	0.851147
ENSG00000229887	HNRNPA1P6	ENST00000394002.4,ENST00000631770.1	transcribed_unprocessed_pseudogene,processed_transcript	-0.0864221	-4.37971	0.376926	0.851147
ENSG00000223416	RPS26P15	ENST00000488067.1	processed_pseudogene	0.276955	-3.17633	0.58733	0.950878
ENSG00000162600	OMA1	ENST00000419242.5,ENST00000456980.5,ENST00000421528.6,ENST00000460671.1,ENST00000453710.1,ENST00000482274.2,ENST00000426139.5,ENST00000467509.5,ENST00000467063.1,ENST00000476933.1,ENST00000371226.7	processed_transcript,protein_coding	0.250778	2.8575	0.112024	0.842429
ENSG00000184292	TACSTD2	ENST00000371225.3	protein_coding	2.16214	-0.109039	0.000483318	0.157108
ENSG00000185839	RP4-592A1.2	ENST00000427762.1	processed_pseudogene	0.345583	-2.74484	0.540919	0.930267
ENSG00000162601	MYSM1	ENST00000481973.1,ENST00000489282.1,ENST00000472487.5,ENST00000401044.7,ENST00000622766.1,ENST00000466774.5,ENST00000493821.5,ENST00000483003.5	processed_transcript,protein_coding	0.0929172	4.58626	0.367137	0.851147
ENSG00000283445	RP11-63G10.4	ENST00000636386.1,ENST00000637377.1	lincRNA	0.902703	-3.50983	0.073274	0.831287
ENSG00000177606	JUN	ENST00000371222.3	protein_coding	-0.0137383	8.10212	0.847211	1
ENSG00000234807	LINC01135	ENST00000419531.2	lincRNA	-0.0614422	-1.76733	0.936728	1
ENSG00000272226	RP11-63G10.3	ENST00000607372.1	lincRNA	8.88178e-16	-4.43057	1	1
ENSG00000232453	RP4-794H19.1	ENST00000634763.1,ENST00000635492.1,ENST00000423408.5,ENST00000427292.1,ENST00000634986.1	lincRNA	0.111282	0.778955	0.718579	0.993306
ENSG00000237352	LINC01358	ENST00000634569.1,ENST00000447329.5,ENST00000634502.1,ENST00000635072.1,ENST00000449812.2,ENST00000625548.1,ENST00000631169.2,ENST00000438195.5,ENST00000635571.1,ENST00000635515.1,ENST00000424308.1	lincRNA	0.0382647	-0.534655	0.918109	1
ENSG00000228121	PHBP3	ENST00000412562.1	processed_pseudogene	0.0724085	-3.9902	0.846637	1
ENSG00000235215	RP11-145M4.2	ENST00000451090.1	lincRNA	8.88178e-16	-4.43057	1	1
ENSG00000224609	HSD52	ENST00000585367.5,ENST00000631064.2,ENST00000624265.3,ENST00000623433.3,ENST00000587839.2,ENST00000625069.3,ENST00000436225.1,ENST00000592607.4,ENST00000624582.3,ENST00000425914.6	lincRNA,retained_intron	-0.0709024	-4.28289	0.748378	1
ENSG00000270457	RP11-467C18.1	ENST00000604999.1	lincRNA	0.250456	-3.88044	0.440494	0.883809
ENSG00000172456	FGGY	ENST00000462744.5,ENST00000493891.5,ENST00000474476.5,ENST00000371212.5,ENST00000634399.1,ENST00000475949.5,ENST00000485720.1,ENST00000634606.1,ENST00000495718.5,ENST00000582567.1,ENST00000424725.2,ENST00000466791.5,ENST00000634364.1,ENST00000635297.1,ENST00000480847.1,ENST00000583635.1,ENST00000472783.5,ENST00000371218.8,ENST00000430447.5,ENST00000476939.5,ENST00000303721.11,ENST00000471169.5,EN…	nonsense_mediated_decay,processed_transcript,retained_intron,protein_coding	-0.202246	3.0222	0.112316	0.842429
ENSG00000134709	HOOK1	ENST00000491135.1,ENST00000455990.5,ENST00000371208.3,ENST00000474695.1,ENST00000466803.1,ENST00000465876.5	processed_transcript,protein_coding	-0.0915728	-3.67661	0.879045	1
ENSG00000134716	CYP2J2	ENST00000466095.5,ENST00000469406.5,ENST00000371204.3,ENST00000468257.1,ENST00000492633.5	processed_transcript,protein_coding	0.464304	-3.99294	0.0614531	0.81493
ENSG00000231252	RP11-436K8.1	ENST00000635290.1,ENST00000634701.1,ENST00000423403.1	lincRNA	1.77636e-15	-4.43057	1	1
ENSG00000162599	NFIA	ENST00000485903.6,ENST00000371185.6,ENST00000371189.8,ENST00000371191.5,ENST00000482020.1,ENST00000371184.6,ENST00000407417.7,ENST00000371187.7,ENST00000357977.5,ENST00000476646.5,ENST00000496712.1,ENST00000479364.1,ENST00000403491.7,ENST00000493627.1	processed_transcript,protein_coding	-0.136032	3.46339	0.338151	0.851147
ENSG00000270742	RP4-802A10.1	ENST00000603233.1	sense_intronic	1.77636e-15	-4.43057	1	1
ENSG00000162604	TM2D1	ENST00000472989.5,ENST00000294613.9,ENST00000606498.5,ENST00000496465.1,ENST00000468586.5,ENST00000371178.5,ENST00000488410.5,ENST00000494926.5,ENST00000371180.6,ENST00000371177.2,ENST00000472357.1,ENST00000488206.5	nonsense_mediated_decay,processed_transcript,retained_intron,protein_coding	0.119454	4.38456	0.251167	0.848562
ENSG00000271200	RP11-430G17.3	ENST00000605725.1	lincRNA	-0.20012	-3.88085	0.456611	0.894449
ENSG00000132849	PATJ	ENST00000613764.4,ENST00000484562.5,ENST00000459752.5,ENST00000635137.1,ENST00000493967.1,ENST00000371158.6,ENST00000472512.2,ENST00000635023.1,ENST00000316485.11,ENST00000635214.1,ENST00000307297.8,ENST00000484937.5,ENST00000494842.2,ENST00000490547.2,ENST00000465798.2,ENST00000488913.1	nonsense_mediated_decay,processed_transcript,retained_intron,protein_coding	0.439351	0.0657998	0.351701	0.851147
ENSG00000236646	LAMTOR5P1	ENST00000444290.1	processed_pseudogene	-0.0918017	-4.37949	0.367915	0.851147
ENSG00000240563	L1TD1	ENST00000498273.1	protein_coding	0.0214303	-2.65571	0.923274	1
ENSG00000132854	KANK4	ENST00000354381.3,ENST00000371150.5,ENST00000371153.8,ENST00000317477.8	protein_coding	-0.562863	-2.23547	0.156873	0.842429
ENSG00000162607	USP1	ENST00000371146.5,ENST00000452143.5,ENST00000339950.4,ENST00000442679.5	protein_coding	-0.199555	5.26403	0.0216344	0.655668
ENSG00000116641	DOCK7	ENST00000634223.1,ENST00000479983.1,ENST00000340370.10,ENST00000404627.3,ENST00000634495.2,ENST00000634912.1,ENST00000637431.1,ENST00000634652.1,ENST00000637487.1,ENST00000634264.1,ENST00000635983.1,ENST00000454575.6,ENST00000637144.1,ENST00000635827.1,ENST00000614472.5,ENST00000636635.1,ENST00000637208.1,ENST00000251157.10,ENST00000489185.1,ENST00000635123.1,ENST00000634929.1,ENST00000636167.1,E…	nonsense_mediated_decay,processed_transcript,retained_intron,protein_coding	-0.120936	5.5341	0.142681	0.842429
ENSG00000213703	RP5-849H19.2	ENST00000258651.4	processed_pseudogene	0.16699	-3.88018	0.527216	0.924822
ENSG00000125703	ATG4C	ENST00000414558.2,ENST00000371120.7,ENST00000317868.8,ENST00000371118.1,ENST00000443289.5	protein_coding	-0.0925329	5.19529	0.268262	0.848562
ENSG00000234318	RP4-771M4.3	ENST00000450811.1	lincRNA	-0.702772	-3.41034	0.214815	0.842429
ENSG00000237163	RP4-771M4.2	ENST00000435230.1	processed_pseudogene	8.88178e-16	-4.43057	1	1
ENSG00000224209	LINC00466	ENST00000418086.1,ENST00000635555.1,ENST00000635458.1,ENST00000447183.3,ENST00000634725.1,ENST00000455304.6,ENST00000436475.2,ENST00000634576.1,ENST00000635218.1,ENST00000432537.2	lincRNA,retained_intron	0.470534	-4.02979	0.0617647	0.81493
ENSG00000236674	RP4-792G4.3	ENST00000455736.1	processed_pseudogene	8.88178e-16	-4.43057	1	1
ENSG00000088035	ALG6	ENST00000371108.8,ENST00000494765.1,ENST00000462390.1,ENST00000263440.4,ENST00000603108.5,ENST00000487136.2,ENST00000465969.5	nonsense_mediated_decay,processed_transcript,protein_coding	0.161541	2.73931	0.332151	0.851147
ENSG00000142856	ITGB3BP	ENST00000476508.5,ENST00000271002.14,ENST00000371092.7,ENST00000489099.5,ENST00000463803.5,ENST00000461681.5,ENST00000489863.5,ENST00000465781.5,ENST00000460394.5,ENST00000460251.5,ENST00000462285.5,ENST00000492655.1,ENST00000478538.1,ENST00000478138.1	nonsense_mediated_decay,processed_transcript,protein_coding	0.0470056	2.5879	0.764786	1
ENSG00000203965	EFCAB7	ENST00000371088.4,ENST00000461039.1,ENST00000496956.1,ENST00000493605.1,ENST00000480886.1,ENST00000460678.6	processed_transcript,protein_coding	-0.328926	1.00511	0.338286	0.851147
ENSG00000116652	DLEU2L	ENST00000371086.3	sense_intronic	1.23681	-2.16213	0.0163593	0.615889
ENSG00000079739	PGM1	ENST00000371083.4,ENST00000540265.5,ENST00000371084.7,ENST00000483707.1,ENST00000473117.2	processed_transcript,protein_coding	0.000299073	5.40322	0.983715	1
ENSG00000185483	ROR1	ENST00000371079.5,ENST00000545203.2,ENST00000371080.5,ENST00000482426.1	processed_transcript,protein_coding	-0.120022	-3.5182	0.429328	0.877179
ENSG00000177452	RP4-597J3.1	ENST00000418154.1	processed_pseudogene	0.0745712	-4.38044	0.36849	0.851147
ENSG00000228056	CFL1P3	ENST00000440942.1	processed_pseudogene	-0.453615	-3.40494	0.327433	0.851147
ENSG00000158966	CACHD1	ENST00000486580.1,ENST00000470527.1,ENST00000495994.5,ENST00000290039.5	processed_transcript,retained_intron,protein_coding	0.311685	-2.07699	0.614756	0.962911
ENSG00000162437	RAVER2	ENST00000294428.7,ENST00000418058.1,ENST00000371072.8	nonsense_mediated_decay,protein_coding	-0.660347	1.01126	0.02575	0.688936
ENSG00000162434	JAK1	ENST00000494904.1,ENST00000342505.4,ENST00000471473.1,ENST00000465376.5,ENST00000481702.1,ENST00000467764.1	processed_transcript,protein_coding	-0.0862086	7.18522	0.265218	0.848562
ENSG00000226891	LINC01359	ENST00000436350.2,ENST00000447748.5,ENST00000635626.1,ENST00000634775.1,ENST00000415842.5,ENST00000444349.5,ENST00000634799.1,ENST00000635398.1,ENST00000634604.1	lincRNA,retained_intron	0.329256	-2.02684	0.317171	0.851147
ENSG00000185031	SLC2A3P2	ENST00000331747.6	processed_pseudogene	-0.33631	-4.06688	0.127714	0.842429
ENSG00000272506	RP4-535B20.4	ENST00000607528.1	lincRNA	0.149732	-3.77822	0.665645	0.976892
ENSG00000231485	RP4-535B20.1	ENST00000448344.1	lincRNA	0.462166	-4.02986	0.0656884	0.819203
ENSG00000234496	MRPS21P1	ENST00000453850.2	processed_pseudogene	-0.0909662	-4.37952	0.352752	0.851147
ENSG00000162433	AK4	ENST00000546702.5,ENST00000327299.7,ENST00000545314.5,ENST00000479060.1,ENST00000497030.5,ENST00000474968.5,ENST00000395334.6,ENST00000470888.6	processed_transcript,protein_coding	0.445057	2.05441	0.40055	0.860373
ENSG00000116675	DNAJC6	ENST00000263441.11,ENST00000371069.4,ENST00000498720.1,ENST00000494710.6,ENST00000463018.5,ENST00000472787.1,ENST00000483402.1,ENST00000395325.7	processed_transcript,protein_coding	-0.639885	-0.404948	0.078097	0.839303
ENSG00000213625	LEPROT	ENST00000371065.8,ENST00000488747.5,ENST00000475108.5,ENST00000484243.1,ENST00000497874.5,ENST00000613538.1	processed_transcript,protein_coding	0.0419269	6.61233	0.603167	0.957296
ENSG00000116678	LEPR	ENST00000371058.1,ENST00000616738.4,ENST00000344610.12,ENST00000349533.10,ENST00000371059.7,ENST00000471762.1,ENST00000462765.5,ENST00000371060.7	processed_transcript,protein_coding	-0.299742	1.60224	0.157144	0.842429
ENSG00000237852	RP4-630A11.3	ENST00000429871.1	sense_intronic	0.767287	-3.24987	0.0834083	0.839676
ENSG00000184588	PDE4B	ENST00000423207.6,ENST00000480109.2,ENST00000534463.5,ENST00000528771.5,ENST00000491340.2,ENST00000371045.9,ENST00000341517.8,ENST00000531358.1,ENST00000532040.1,ENST00000412480.6,ENST00000526197.5,ENST00000531025.5,ENST00000526666.1,ENST00000524999.1,ENST00000483863.2,ENST00000490695.1,ENST00000329654.8,ENST00000371048.7	processed_transcript,retained_intron,protein_coding	0.21301	3.82013	0.120313	0.842429
ENSG00000118473	SGIP1	ENST00000480548.5,ENST00000484988.2,ENST00000371039.5,ENST00000424320.5,ENST00000371037.8,ENST00000468570.1,ENST00000487507.1,ENST00000320161.10,ENST00000435165.2,ENST00000237247.10,ENST00000497055.1,ENST00000483060.1,ENST00000493564.1,ENST00000468286.5	processed_transcript,protein_coding	1.63463	-1.82773	0.00176316	0.265806
ENSG00000152760	TCTEX1D1	ENST00000528352.1,ENST00000489510.1,ENST00000448074.1,ENST00000491611.1,ENST00000525663.5,ENST00000282670.6	nonsense_mediated_decay,processed_transcript,retained_intron,protein_coding	0.339479	2.71504	0.058092	0.813444
ENSG00000152763	WDR78	ENST00000371023.7,ENST00000493572.1,ENST00000531980.5,ENST00000491297.6,ENST00000474506.1,ENST00000488333.2,ENST00000371022.3,ENST00000464352.6,ENST00000469450.1,ENST00000532629.1,ENST00000371026.7,ENST00000531552.1	nonsense_mediated_decay,processed_transcript,protein_coding	0.128387	-1.16174	0.690926	0.985278
ENSG00000198160	MIER1	ENST00000401042.7,ENST00000355356.3,ENST00000371014.5,ENST00000401041.5,ENST00000357692.6,ENST00000479067.1,ENST00000371012.6,ENST00000493357.1,ENST00000355977.10,ENST00000371016.5,ENST00000371018.7	processed_transcript,protein_coding	0.0101996	4.95218	0.921008	1
ENSG00000116704	SLC35D1	ENST00000235345.5	protein_coding	0.0822928	3.71083	0.502161	0.915631
ENSG00000162594	IL23R	ENST00000395227.2,ENST00000473881.2,ENST00000347310.9,ENST00000425614.3,ENST00000637002.1	nonsense_mediated_decay,protein_coding	0.413855	-3.71052	0.159051	0.842429
ENSG00000228523	RP11-131O15.2	ENST00000432257.1	processed_pseudogene	-0.0918017	-4.37949	0.367915	0.851147
ENSG00000081985	IL12RB2	ENST00000544434.5,ENST00000441640.3,ENST00000541374.5,ENST00000371000.5,ENST00000465396.1,ENST00000262345.5	processed_transcript,protein_coding	0.552348	-1.5172	0.195903	0.842429
ENSG00000142864	SERBP1	ENST00000484880.1,ENST00000462814.1,ENST00000370990.5,ENST00000370995.6,ENST00000370994.8,ENST00000490406.1,ENST00000493607.1,ENST00000361219.10	processed_transcript,protein_coding	-0.0345964	7.95372	0.630541	0.967367
ENSG00000116717	GADD45A	ENST00000370985.3,ENST00000460575.1,ENST00000617962.1,ENST00000484245.1,ENST00000370986.8	processed_transcript,protein_coding	-0.241255	4.16566	0.0418881	0.784856
ENSG00000172380	GNG12	ENST00000494936.1,ENST00000370982.3	processed_transcript,protein_coding	-0.248209	5.48971	0.0283035	0.712457
ENSG00000162595	DIRAS3	ENST00000370981.1	protein_coding	-0.214223	-1.84839	0.745798	1
ENSG00000228431	ARL5AP3	ENST00000439327.1	processed_pseudogene	0.0049741	-4.23934	0.984449	1
ENSG00000116729	WLS	ENST00000370971.1,ENST00000533537.5,ENST00000262348.8,ENST00000471243.2,ENST00000497187.5,ENST00000370973.2,ENST00000498615.1,ENST00000527864.1,ENST00000370976.7,ENST00000354777.6,ENST00000491076.1,ENST00000530486.5,ENST00000491811.5,ENST00000534713.5	nonsense_mediated_decay,processed_transcript,protein_coding	-0.147785	6.79955	0.105336	0.842429
ENSG00000234383	CTBP2P8	ENST00000422584.1	processed_pseudogene	0.247697	-1.66503	0.670546	0.978818
ENSG00000229133	RPS7P4	ENST00000444127.1	processed_pseudogene	-0.0216918	-3.91412	0.68969	0.984988
ENSG00000237622	ELOCP18	ENST00000434209.1	processed_pseudogene	-0.0918017	-4.37949	0.367915	0.851147
ENSG00000116745	RPE65	ENST00000262340.5	protein_coding	0.213646	-4.23927	0.198458	0.842429
ENSG00000024526	DEPDC1	ENST00000525124.1,ENST00000488146.5,ENST00000489862.1,ENST00000370966.9,ENST00000456315.6	nonsense_mediated_decay,retained_intron,protein_coding	-0.424314	3.40636	0.00737549	0.466825
ENSG00000033122	LRRC7	ENST00000441830.1,ENST00000565615.1,ENST00000608470.5,ENST00000608815.5,ENST00000609498.5,ENST00000607936.5,ENST00000035383.9,ENST00000310961.9,ENST00000415775.2,ENST00000588515.5,ENST00000370958.5,ENST00000608744.5,ENST00000609072.5	nonsense_mediated_decay,processed_transcript,retained_intron,protein_coding	-0.556798	-3.56898	0.194903	0.842429
ENSG00000066557	LRRC40	ENST00000370952.3	protein_coding	-0.0111183	3.43289	0.912252	1
ENSG00000116754	SRSF11	ENST00000484162.5,ENST00000486667.5,ENST00000469170.5,ENST00000481648.5,ENST00000370951.5,ENST00000463116.1,ENST00000463859.5,ENST00000395136.6,ENST00000370949.1,ENST00000475204.5,ENST00000463877.1,ENST00000489188.1,ENST00000460795.5,ENST00000461935.1,ENST00000370950.7,ENST00000473950.5	nonsense_mediated_decay,processed_transcript,protein_coding	0.0242789	6.36041	0.765891	1
ENSG00000118454	ANKRD13C	ENST00000464236.1,ENST00000490846.5,ENST00000262346.6,ENST00000370944.8,ENST00000498735.1	processed_transcript,protein_coding	0.0559975	4.63442	0.538757	0.929385
ENSG00000197568	HHLA3	ENST00000525653.1,ENST00000531950.1,ENST00000370940.5,ENST00000361764.8,ENST00000463058.5,ENST00000359875.9,ENST00000486110.1	nonsense_mediated_decay,processed_transcript,protein_coding	0.137154	3.33499	0.307047	0.851147
ENSG00000116761	CTH	ENST00000482383.1,ENST00000346806.2,ENST00000464926.1,ENST00000411986.6,ENST00000370938.7	processed_transcript,protein_coding	0.0309654	0.158827	0.681158	0.982164
ENSG00000271992	RP11-42O15.3	ENST00000607679.1	lincRNA	0.55744	-3.99065	0.0383967	0.775779
ENSG00000233020	RP11-42O15.2	ENST00000456361.1	processed_pseudogene	-0.0753583	-4.38042	0.367549	0.851147
ENSG00000050628	PTGER3	ENST00000351052.9,ENST00000354608.9,ENST00000306666.9,ENST00000497146.5,ENST00000356595.8,ENST00000370924.4,ENST00000370931.7,ENST00000370932.6,ENST00000628037.2,ENST00000460330.5,ENST00000361210.6,ENST00000479353.5	nonsense_mediated_decay,protein_coding	-0.0206203	-1.80591	0.938995	1
ENSG00000132485	ZRANB2	ENST00000611683.1,ENST00000479947.1,ENST00000254821.10,ENST00000473260.1,ENST00000487510.1,ENST00000477096.1,ENST00000370920.7	processed_transcript,protein_coding	-0.00289278	5.20369	0.950056	1
ENSG00000229956	ZRANB2-AS2	ENST00000600103.1,ENST00000628450.2,ENST00000628683.2,ENST00000627902.2,ENST00000627548.2,ENST00000413421.5,ENST00000625896.2,ENST00000630994.2,ENST00000630350.2,ENST00000626344.2,ENST00000628797.2,ENST00000599146.5,ENST00000630885.2,ENST00000628670.2,ENST00000627516.2,ENST00000594152.5,ENST00000411721.1,ENST00000583678.5,ENST00000628635.2,ENST00000626510.2,ENST00000634641.1,ENST00000630926.2	lincRNA	0.617159	-2.46755	0.301838	0.851147
ENSG00000172260	NEGR1	ENST00000357731.9,ENST00000467479.1,ENST00000474357.1,ENST00000306821.3,ENST00000478526.1	processed_transcript,protein_coding	0.6775	-2.17668	0.333096	0.851147
ENSG00000233994	GDI2P2	ENST00000445131.2	processed_pseudogene	0.727868	-2.36691	0.13839	0.842429
ENSG00000227207	RPL31P12	ENST00000422587.2	processed_pseudogene	-0.0767914	-4.3803	0.391932	0.854357
ENSG00000162620	LRRIQ3	ENST00000370911.7,ENST00000354431.8,ENST00000468759.1,ENST00000417067.5,ENST00000463724.1,ENST00000370909.6,ENST00000444984.1,ENST00000415760.5,ENST00000395089.5,ENST00000495179.1	nonsense_mediated_decay,processed_transcript,retained_intron,protein_coding	0.0943443	-1.36769	0.895801	1
ENSG00000254685	FPGT	ENST00000472069.1,ENST00000370894.9,ENST00000529485.5,ENST00000482102.2,ENST00000534056.5,ENST00000524915.5,ENST00000370898.7,ENST00000467578.6	nonsense_mediated_decay,processed_transcript,protein_coding	-0.117215	3.32067	0.331619	0.851147
ENSG00000259030	FPGT-TNNI3K	ENST00000370895.5,ENST00000533006.1,ENST00000370893.1,ENST00000370899.7,ENST00000557284.6,ENST00000534632.5	processed_transcript,protein_coding	0.231926	-1.27881	0.547168	0.933246
ENSG00000116783	TNNI3K	ENST00000525480.2,ENST00000534020.5,ENST00000526236.5,ENST00000530184.1,ENST00000465473.1,ENST00000370889.2,ENST00000497284.1,ENST00000326637.7	processed_transcript,retained_intron,protein_coding	0.490358	-3.87832	0.146741	0.842429
ENSG00000178965	ERICH3	ENST00000614534.1,ENST00000479666.1,ENST00000433746.2,ENST00000420661.6,ENST00000326665.9	nonsense_mediated_decay,processed_transcript,protein_coding	1.77636e-15	-4.43057	1	1
ENSG00000272864	RP11-17E13.2	ENST00000608748.1	lincRNA	0.129213	-4.33201	0.271386	0.848562
ENSG00000116791	CRYZ	ENST00000441120.1,ENST00000340866.9,ENST00000370871.7,ENST00000417775.5,ENST00000370870.5,ENST00000370872.7,ENST00000492102.1	processed_transcript,protein_coding	0.0142295	3.80907	0.928766	1
ENSG00000162623	TYW3	ENST00000486467.1,ENST00000467646.1,ENST00000479111.5,ENST00000485401.5,ENST00000457880.6,ENST00000449696.3,ENST00000370867.7,ENST00000483990.1	processed_transcript,protein_coding	0.0731971	4.28457	0.460177	0.896187
ENSG00000137968	SLC44A5	ENST00000370855.5,ENST00000469525.1,ENST00000370859.7	processed_transcript,protein_coding	0.558549	-3.74775	0.299197	0.851147
ENSG00000230863	RP4-595K12.2	ENST00000446582.2	processed_pseudogene	-0.0794569	-4.3801	0.36194	0.851147
ENSG00000117054	ACADM	ENST00000528016.1,ENST00000473018.2,ENST00000529059.5,ENST00000526930.1,ENST00000370841.8,ENST00000532509.5,ENST00000525881.5,ENST00000526129.5,ENST00000534334.5,ENST00000530953.6,ENST00000481374.1,ENST00000532207.5,ENST00000526196.5,ENST00000534146.5,ENST00000420607.6,ENST00000541113.5,ENST00000525808.5,ENST00000370834.9	nonsense_mediated_decay,processed_transcript,retained_intron,protein_coding	-0.0614269	5.40668	0.470536	0.900357
ENSG00000181227	DLSTP1	ENST00000444241.1	processed_pseudogene	0.435228	-3.06716	0.347472	0.851147
ENSG00000137955	RABGGTB	ENST00000489450.1,ENST00000461653.5,ENST00000471759.5,ENST00000473406.5,ENST00000462042.5,ENST00000496055.5,ENST00000467748.1,ENST00000470201.5,ENST00000319942.7,ENST00000370826.3,ENST00000485459.5,ENST00000491266.5,ENST00000497648.1,ENST00000459697.1	processed_transcript,protein_coding	0.022059	5.18598	0.81199	1
ENSG00000057468	MSH4	ENST00000263187.3	protein_coding	0.5874	-2.78521	0.334562	0.851147
ENSG00000184005	ST6GALNAC3	ENST00000464140.1,ENST00000328299.3,ENST00000621530.1	processed_transcript,protein_coding	-0.766546	-0.629292	0.194175	0.842429
ENSG00000226415	TPI1P1	ENST00000420977.1	processed_pseudogene	0.0181536	0.0898758	0.968847	1
ENSG00000142892	PIGK	ENST00000478391.1,ENST00000487906.5,ENST00000445065.5,ENST00000370812.7,ENST00000359130.1	nonsense_mediated_decay,processed_transcript,protein_coding	0.117712	4.55691	0.202678	0.842429
ENSG00000226084	RP4-706A16.3	ENST00000471722.1	processed_pseudogene	-0.0310236	0.0614527	0.906274	1
ENSG00000228187	RP11-363H12.1	ENST00000458048.1	processed_pseudogene	0.092576	-4.37948	0.359204	0.851147
ENSG00000154027	AK5	ENST00000531672.1,ENST00000354567.6,ENST00000466393.1,ENST00000478255.1,ENST00000530826.1,ENST00000344720.9,ENST00000317704.8,ENST00000524494.1,ENST00000478407.1,ENST00000527263.1,ENST00000466114.1,ENST00000465146.5,ENST00000469394.1	nonsense_mediated_decay,processed_transcript,retained_intron,protein_coding	-0.495963	1.54874	0.0634667	0.817553
ENSG00000036549	ZZZ3	ENST00000458763.2,ENST00000370801.7,ENST00000476195.5,ENST00000463166.5,ENST00000481346.5,ENST00000474746.1,ENST00000414381.5,ENST00000476275.5,ENST00000469944.1,ENST00000370798.5,ENST00000433749.5	processed_transcript,protein_coding	0.0342503	4.6804	0.744354	1
ENSG00000077254	USP33	ENST00000525113.5,ENST00000481579.5,ENST00000524536.5,ENST00000370793.5,ENST00000528150.1,ENST00000498328.1,ENST00000477949.1,ENST00000527390.1,ENST00000530709.5,ENST00000461986.5,ENST00000531637.5,ENST00000357428.5,ENST00000462192.1,ENST00000524778.1,ENST00000533928.1,ENST00000472462.1,ENST00000370792.7,ENST00000370794.7	nonsense_mediated_decay,processed_transcript,retained_intron,protein_coding	-0.0970408	5.41713	0.236363	0.845575
ENSG00000232672	ACTG1P21	ENST00000431536.1	processed_pseudogene	1.77636e-15	-4.43057	1	1
ENSG00000180488	MIGA1	ENST00000370791.7,ENST00000443751.3,ENST00000476203.2,ENST00000477627.2	retained_intron,protein_coding	-0.147587	3.1304	0.31833	0.851147
ENSG00000219201	RP11-181C21.4	ENST00000427577.1	processed_pseudogene	-0.266455	-0.925283	0.517541	0.921505
ENSG00000235613	NSRP1P1	ENST00000444067.2	processed_pseudogene	0.284873	-2.85831	0.676399	0.980872
ENSG00000232015	HSPE1P25	ENST00000455484.2	processed_pseudogene	-0.0864221	-4.37971	0.376926	0.851147
ENSG00000162614	NEXN	ENST00000470735.1,ENST00000440324.5,ENST00000401035.7,ENST00000464998.1,ENST00000342754.5,ENST00000334785.11,ENST00000330010.12,ENST00000480732.2	processed_transcript,retained_intron,protein_coding	-0.415419	-0.545503	0.310573	0.851147
ENSG00000162613	FUBP1	ENST00000492724.1,ENST00000480673.5,ENST00000294623.8,ENST00000421641.1,ENST00000492405.5,ENST00000488814.5,ENST00000489495.5,ENST00000370767.5,ENST00000483894.5,ENST00000474632.5,ENST00000470287.1,ENST00000487684.1,ENST00000370768.6	nonsense_mediated_decay,processed_transcript,protein_coding	-0.19036	5.67998	0.0673726	0.819784
ENSG00000162616	DNAJB4	ENST00000477671.2,ENST00000476396.1,ENST00000370763.5,ENST00000426517.1,ENST00000484662.1,ENST00000487931.1	processed_transcript,protein_coding	-0.00112715	2.72206	0.991768	1
ENSG00000137960	GIPC2	ENST00000476882.1,ENST00000370759.3	processed_transcript,protein_coding	0.288893	-4.11011	0.240552	0.848562
ENSG00000213560	RP11-386I14.3	ENST00000448345.2	processed_pseudogene	0.176018	-4.11034	0.468688	0.899211
ENSG00000137959	IFI44L	ENST00000459784.5,ENST00000476521.5,ENST00000452835.1,ENST00000450498.1,ENST00000370751.9,ENST00000476876.5,ENST00000462041.1,ENST00000474002.1,ENST00000486882.5,ENST00000494910.1	processed_transcript,retained_intron,protein_coding	-0.567556	4.78519	0.294548	0.851147
ENSG00000137965	IFI44	ENST00000476911.1,ENST00000470323.5,ENST00000438486.1,ENST00000485662.1,ENST00000467790.5,ENST00000370747.8,ENST00000495254.5,ENST00000472152.5,ENST00000446486.1	processed_transcript,protein_coding	-0.329266	5.68113	0.0666565	0.819203
ENSG00000238015	RP4-641G12.3	ENST00000427236.2	processed_pseudogene	-0.386601	-3.98814	0.374471	0.851147
ENSG00000235400	RP4-641G12.4	ENST00000444644.1	processed_pseudogene	-0.210117	-3.71473	0.537006	0.928854
ENSG00000162618	ADGRL4	ENST00000640664.1,ENST00000401034.7,ENST00000370742.3	nonsense_mediated_decay,protein_coding	-0.0854976	-4.3798	0.355045	0.851147
ENSG00000232676	ADH5P2	ENST00000425922.1	processed_pseudogene	-0.0872584	-4.28389	0.631587	0.967643
ENSG00000260322	RP11-339A11.2	ENST00000567886.1	lincRNA	0.0772767	-4.38028	0.374142	0.851147
ENSG00000234108	RP11-115A15.2	ENST00000447525.1	processed_pseudogene	1.77636e-15	-4.43057	1	1
ENSG00000234184	LINC01781	ENST00000443565.1,ENST00000418041.5,ENST00000443104.5	lincRNA	1.77636e-15	-4.43057	1	1
ENSG00000229752	RPL7P10	ENST00000417407.1	processed_pseudogene	0.296454	-4.23608	0.126513	0.842429
ENSG00000235089	RP3-445O10.1	ENST00000426688.1	processed_pseudogene	0.13335	-4.33171	0.276296	0.848562
ENSG00000117114	ADGRL2	ENST00000370727.5,ENST00000370725.5,ENST00000464551.1,ENST00000468283.1,ENST00000402328.2,ENST00000469377.6,ENST00000370721.5,ENST00000319517.10,ENST00000370728.5,ENST00000492666.1,ENST00000498776.1,ENST00000472424.1,ENST00000370713.5,ENST00000464775.5,ENST00000370715.5,ENST00000370717.6,ENST00000370723.5,ENST00000449420.5,ENST00000473719.5,ENST00000359929.7,ENST00000370730.5,ENST00000627151.2	processed_transcript,protein_coding	0.0791497	-3.91924	0.956653	1
ENSG00000227288	RP5-837I24.1	ENST00000448213.2	processed_pseudogene	0.0749784	-4.28319	0.630911	0.967367
ENSG00000227960	RP5-837I24.6	ENST00000439024.1	sense_intronic	0.092576	-4.37948	0.359204	0.851147
ENSG00000234683	RP5-837I24.5	ENST00000438968.1	processed_pseudogene	0.171117	-4.33071	0.198698	0.842429
ENSG00000215875	ST13P20	ENST00000447996.2	transcribed_processed_pseudogene	-0.0854976	-4.3798	0.355045	0.851147
ENSG00000137941	TTLL7	ENST00000610996.1,ENST00000464289.1,ENST00000485638.5,ENST00000477524.5,ENST00000467670.1,ENST00000474957.5,ENST00000488014.5,ENST00000472688.5,ENST00000482783.1,ENST00000474702.1,ENST00000480174.5,ENST00000260505.12,ENST00000472937.1,ENST00000480533.1	nonsense_mediated_decay,processed_transcript,protein_coding	0.244321	-2.01159	0.592372	0.953666
ENSG00000271576	RP11-486G15.2	ENST00000605506.1	lincRNA	0.0415144	-3.98953	0.839566	1
ENSG00000142875	PRKACB	ENST00000417530.5,ENST00000446538.5,ENST00000413538.5,ENST00000370685.7,ENST00000370689.6,ENST00000610457.1,ENST00000470673.5,ENST00000370680.5,ENST00000370688.7,ENST00000436133.5,ENST00000614872.4,ENST00000370682.7,ENST00000394838.6,ENST00000370684.5,ENST00000610703.4,ENST00000432111.5,ENST00000467507.1,ENST00000394839.6,ENST00000450730.5	processed_transcript,protein_coding	-0.0077932	6.77099	0.891991	1
ENSG00000213540	RP11-486G15.1	ENST00000448052.1	processed_pseudogene	0.00759922	-4.33151	0.98114	1
ENSG00000226970	RP11-82H13.2	ENST00000441775.1	processed_pseudogene	0.55559	-2.37343	0.295951	0.851147
ENSG00000203943	SAMD13	ENST00000479082.1,ENST00000370670.2,ENST00000394834.7,ENST00000370669.5,ENST00000463429.1,ENST00000370668.7,ENST00000370671.7,ENST00000454967.1,ENST00000370673.7	retained_intron,protein_coding	0.53861	-1.33935	0.190228	0.842429
ENSG00000249237	RP11-376N17.4	ENST00000510918.5,ENST00000505585.5,ENST00000506295.1	processed_transcript,transcribed_unitary_pseudogene	0.26616	-4.02881	0.317729	0.851147
ENSG00000240520	UOX	ENST00000638373.1,ENST00000640983.1,ENST00000483236.2,ENST00000471089.5,ENST00000638856.1	processed_transcript,transcribed_unitary_pseudogene	-0.176487	-4.28478	0.242011	0.848562
ENSG00000137976	DNASE2B	ENST00000370665.3,ENST00000370662.3	protein_coding	0.354233	1.28977	0.336269	0.851147
ENSG00000117133	RPF1	ENST00000370656.5,ENST00000370654.5	protein_coding	0.0232086	4.5149	0.826114	1
ENSG00000174021	GNG5	ENST00000370641.3,ENST00000370645.8,ENST00000487806.5	processed_transcript,protein_coding	-0.0757796	6.70849	0.353834	0.851147
ENSG00000122432	SPATA1	ENST00000484939.1,ENST00000485121.5,ENST00000460286.1,ENST00000473108.1,ENST00000490879.7,ENST00000468437.1	processed_transcript,protein_coding	0.128196	-0.54074	0.746532	1
ENSG00000117151	CTBS	ENST00000370630.5,ENST00000370625.1,ENST00000477677.5,ENST00000465118.6	nonsense_mediated_decay,processed_transcript,protein_coding	-0.0392378	5.47291	0.623179	0.965039
ENSG00000117155	SSX2IP	ENST00000460500.1,ENST00000490476.1,ENST00000476905.6,ENST00000342203.7,ENST00000459708.1,ENST00000481102.5,ENST00000603677.1,ENST00000422026.1,ENST00000605755.5,ENST00000437941.6	nonsense_mediated_decay,retained_intron,protein_coding	0.196528	2.69776	0.17509	0.842429
ENSG00000171517	LPAR3	ENST00000491034.1,ENST00000370611.3,ENST00000440886.1	processed_transcript,protein_coding	-0.593844	-3.00026	0.235593	0.844044
ENSG00000153898	MCOLN2	ENST00000284027.5,ENST00000530971.1,ENST00000370608.7,ENST00000463065.5,ENST00000531325.5,ENST00000531874.1	nonsense_mediated_decay,processed_transcript,retained_intron,protein_coding	0.175253	2.66022	0.402128	0.861235
ENSG00000162643	WDR63	ENST00000484007.1,ENST00000528899.5,ENST00000370596.5,ENST00000464801.1,ENST00000294664.10,ENST00000326813.12	nonsense_mediated_decay,protein_coding	0.320618	0.552304	0.332069	0.851147
ENSG00000055732	MCOLN3	ENST00000370589.6,ENST00000474447.1,ENST00000370587.5,ENST00000475312.1,ENST00000341115.8,ENST00000490600.6	nonsense_mediated_decay,processed_transcript,protein_coding	0.215608	3.406	0.214119	0.842429
ENSG00000097096	SYDE2	ENST00000341460.5,ENST00000234668.6	retained_intron,protein_coding	-1.08939	-1.53381	0.0645281	0.819203
ENSG00000162642	C1orf52	ENST00000471115.5,ENST00000294661.8,ENST00000493514.1,ENST00000344356.5	processed_transcript,protein_coding	0.0349089	3.71227	0.756644	1
ENSG00000142867	BCL10	ENST00000370580.5,ENST00000620248.1	protein_coding	0.0387263	4.63813	0.700102	0.988428
ENSG00000153904	DDAH1	ENST00000633113.1,ENST00000284031.12,ENST00000535924.6,ENST00000483110.5,ENST00000426972.7,ENST00000539042.3	processed_transcript,protein_coding	-1.42124	-1.62655	0.0167069	0.620551
ENSG00000142871	CYR61	ENST00000451137.6,ENST00000480413.1	processed_transcript,protein_coding	-0.250223	-3.91542	0.28193	0.848562
ENSG00000117174	ZNHIT6	ENST00000370574.3,ENST00000431532.6	protein_coding	0.00349787	3.72612	0.987274	1
ENSG00000171502	COL24A1	ENST00000473734.1,ENST00000370571.6,ENST00000485434.1,ENST00000496682.2,ENST00000426639.5	nonsense_mediated_decay,processed_transcript,protein_coding	0.741591	1.08261	0.0250694	0.681897
ENSG00000122417	ODF2L	ENST00000463933.5,ENST00000479890.5,ENST00000478286.2,ENST00000534092.5,ENST00000394733.2,ENST00000473792.2,ENST00000488879.6,ENST00000294678.6,ENST00000476054.5,ENST00000317336.11,ENST00000472144.5,ENST00000486557.1,ENST00000460698.6,ENST00000462648.5,ENST00000524695.5,ENST00000370566.7,ENST00000480440.5,ENST00000472368.1,ENST00000531412.5,ENST00000359242.7,ENST00000496592.5,ENST00000486215.1	nonsense_mediated_decay,processed_transcript,retained_intron,protein_coding	0.0131223	2.9116	0.901574	1
ENSG00000137975	CLCA2	ENST00000490884.1,ENST00000370565.4,ENST00000498802.1	processed_transcript,protein_coding	1.77636e-15	-4.43057	1	1
ENSG00000097033	SH3GLB1	ENST00000370558.8,ENST00000602603.1,ENST00000482504.1,ENST00000535010.5,ENST00000616170.4	retained_intron,protein_coding	-0.0715002	6.8358	0.334478	0.851147
ENSG00000230721	RP4-612B15.2	ENST00000447415.1	processed_pseudogene	-0.601297	-3.61873	0.112085	0.842429
ENSG00000183291	SELENOF	ENST00000401030.4,ENST00000469566.5,ENST00000616787.4,ENST00000497861.5,ENST00000611507.4,ENST00000467557.1,ENST00000331835.9,ENST00000370554.5	nonsense_mediated_decay,processed_transcript,protein_coding	-0.0200634	6.6045	0.802917	1
ENSG00000153936	HS2ST1	ENST00000370550.9,ENST00000370551.8,ENST00000591456.1	protein_coding	-0.0551799	5.08169	0.484471	0.906804
ENSG00000235251	RP11-384B12.2	ENST00000420734.1	processed_pseudogene	-0.0158292	-4.14921	0.878376	1
ENSG00000225568	RP11-384B12.3	ENST00000440164.1	processed_pseudogene	0.271366	-4.02598	0.485399	0.907259
ENSG00000267272	LINC01140	ENST00000484933.6,ENST00000476432.5,ENST00000590653.5,ENST00000461990.1,ENST00000471417.5,ENST00000469312.6,ENST00000589455.5,ENST00000467438.1,ENST00000587165.1,ENST00000490006.6,ENST00000619924.1	lincRNA	0.586016	-1.90334	0.272158	0.848562
ENSG00000284240	RP5-1043L3.1	ENST00000640794.1,ENST00000640362.1,ENST00000640491.1	lincRNA	-0.340344	-2.89547	0.414179	0.867357
ENSG00000143013	LMO4	ENST00000489303.1,ENST00000370542.1,ENST00000495705.5,ENST00000370544.9	processed_transcript,protein_coding	0.0433066	5.31827	0.601503	0.956883
ENSG00000065243	PKN2	ENST00000370513.9,ENST00000316005.11,ENST00000449189.1,ENST00000495119.1,ENST00000436111.1,ENST00000370521.7	processed_transcript,protein_coding	0.0013238	4.36325	0.965777	1
ENSG00000241975	ELOCP19	ENST00000411919.1	processed_pseudogene	-0.144234	-3.10865	0.757909	1
ENSG00000137947	GTF2B	ENST00000494819.5,ENST00000471471.1,ENST00000370500.9,ENST00000486078.1,ENST00000448623.5,ENST00000471296.5,ENST00000418217.1	processed_transcript,protein_coding	0.0253964	4.85152	0.790604	1
ENSG00000137944	KYAT3	ENST00000260508.8,ENST00000370491.7,ENST00000370486.1,ENST00000446900.6	processed_transcript,protein_coding	0.346423	4.34665	0.000271822	0.112086
ENSG00000213516	RBMXL1	ENST00000413769.1,ENST00000321792.5,ENST00000399794.6	protein_coding	0.00548449	3.71622	0.974951	1
ENSG00000117226	GBP3	ENST00000564037.1,ENST00000370481.8,ENST00000568006.1,ENST00000461384.6,ENST00000564665.1,ENST00000493594.6,ENST00000445969.1,ENST00000370482.6,ENST00000489444.6,ENST00000475853.2,ENST00000235878.5	nonsense_mediated_decay,processed_transcript,retained_intron,protein_coding	0.0920151	5.03891	0.306499	0.851147
ENSG00000117228	GBP1	ENST00000370473.4,ENST00000484970.1,ENST00000469194.1,ENST00000468959.1,ENST00000493139.1,ENST00000479889.1,ENST00000459831.1,ENST00000495131.1	processed_transcript,protein_coding	0.131708	4.68189	0.354152	0.851147
ENSG00000234518	PTGES3P1	ENST00000439531.1	processed_pseudogene	0.104299	0.686083	0.677466	0.980983
ENSG00000162645	GBP2	ENST00000464839.5,ENST00000493802.5,ENST00000463660.1,ENST00000370466.3	nonsense_mediated_decay,processed_transcript,protein_coding	0.264587	6.57464	0.00695321	0.464449
ENSG00000213512	GBP7	ENST00000294671.2	protein_coding	-1.16941	-3.42759	0.00210364	0.29152
ENSG00000162654	GBP4	ENST00000355754.6,ENST00000481397.1,ENST00000471938.1	processed_transcript,protein_coding	0.175015	3.67094	0.318834	0.851147
ENSG00000154451	GBP5	ENST00000370459.7,ENST00000471171.1,ENST00000490568.1,ENST00000443807.1,ENST00000481145.1	processed_transcript,retained_intron,protein_coding	0.14482	3.63714	0.190307	0.842429
ENSG00000183347	GBP6	ENST00000370456.4	protein_coding	0.273862	-4.02779	0.351802	0.851147
ENSG00000225492	GBP1P1	ENST00000513638.5,ENST00000394662.2	transcribed_unprocessed_pseudogene,processed_transcript	-0.0915294	-2.83754	0.899964	1
ENSG00000197147	LRRC8B	ENST00000639264.1,ENST00000330947.6,ENST00000439853.5,ENST00000449440.5,ENST00000358200.5,ENST00000640258.1	protein_coding	-0.0466918	3.75286	0.697097	0.987555
ENSG00000230735	RP11-413E1.4	ENST00000429074.1	sense_intronic	-0.262311	-4.19283	0.165953	0.842429
ENSG00000171488	LRRC8C	ENST00000416805.1,ENST00000479252.1,ENST00000370454.8,ENST00000482063.1	nonsense_mediated_decay,processed_transcript,protein_coding	0.0837651	5.61166	0.349566	0.851147
ENSG00000231613	RP5-943J3.1	ENST00000432395.1	sense_intronic	0.105605	-1.97732	0.854209	1
ENSG00000272931	RP5-943J3.2	ENST00000609194.1	lincRNA	0.81238	-1.26706	0.143433	0.842429
ENSG00000171492	LRRC8D	ENST00000394593.7,ENST00000525774.5,ENST00000532201.5,ENST00000527156.1,ENST00000414841.1,ENST00000337338.9,ENST00000441269.2	protein_coding	0.116964	5.90854	0.147585	0.842429
ENSG00000272672	RP11-302M6.5	ENST00000608671.1	lincRNA	-0.716324	-3.48568	0.0425786	0.786081
ENSG00000228175	GEMIN8P4	ENST00000380526.2	processed_pseudogene	-0.539691	-1.7434	0.414638	0.867506
ENSG00000162664	ZNF326	ENST00000340281.8,ENST00000394583.7,ENST00000370447.3,ENST00000361911.9	nonsense_mediated_decay,protein_coding	0.103432	4.48912	0.283123	0.848562
ENSG00000233593	RP4-665J23.1	ENST00000635959.1,ENST00000634619.1,ENST00000635581.1,ENST00000606660.1,ENST00000435649.2,ENST00000637260.1,ENST00000636917.1,ENST00000443802.1,ENST00000455680.5	lincRNA,retained_intron	0.610255	-3.42685	0.293728	0.851147
ENSG00000225446	LINC01763	ENST00000425185.2	lincRNA	-0.203442	-4.28238	0.223465	0.842429
ENSG00000272094	RP4-665J23.4	ENST00000606898.1	lincRNA	-0.134038	-3.8416	0.938113	1
ENSG00000232882	PHKA1P1	ENST00000420457.1	processed_pseudogene	-0.457112	-3.84253	0.329786	0.851147
ENSG00000122482	ZNF644	ENST00000495966.1,ENST00000479798.1,ENST00000498303.5,ENST00000621077.1,ENST00000467231.5,ENST00000370440.5,ENST00000482467.1,ENST00000474405.1,ENST00000347275.9,ENST00000337393.9,ENST00000361321.5,ENST00000482709.1	processed_transcript,protein_coding	0.00219817	4.86663	0.989005	1
ENSG00000232393	RPL5P6	ENST00000425640.1	processed_pseudogene	0.171197	-4.3308	0.204839	0.842429
ENSG00000215873	FEN1P1	ENST00000401028.2	processed_pseudogene	0.129213	-4.33201	0.271386	0.848562
ENSG00000097046	CDC7	ENST00000426137.1,ENST00000234626.10,ENST00000486509.1,ENST00000497611.1,ENST00000428239.5	processed_transcript,protein_coding	0.0834325	2.81765	0.537475	0.929017
ENSG00000241318	WDR82P2	ENST00000444540.3	processed_pseudogene	-0.272214	-3.95153	0.509677	0.9178
ENSG00000229067	RP11-91I11.1	ENST00000439897.1	processed_pseudogene	-0.155769	-4.15102	0.568889	0.940883
ENSG00000203914	HSP90B3P	ENST00000415545.2	processed_pseudogene	-0.36677	-3.77726	0.410661	0.865797
ENSG00000069702	TGFBR3	ENST00000533370.1,ENST00000533089.5,ENST00000470600.1,ENST00000468996.2,ENST00000532540.5,ENST00000417833.2,ENST00000370399.6,ENST00000212355.8,ENST00000529608.1,ENST00000525962.5,ENST00000465892.6	nonsense_mediated_decay,processed_transcript,retained_intron,protein_coding	0.0697858	-0.635623	0.986137	1
ENSG00000172031	EPHX4	ENST00000480758.1,ENST00000370383.4	processed_transcript,protein_coding	-0.432238	-2.88276	0.55128	0.934872
ENSG00000230667	SETSIP	ENST00000596516.2,ENST00000485873.2	protein_coding	0.069622	-2.82472	0.909033	1
ENSG00000284413	BTBD8	ENST00000370382.7,ENST00000342818.4	retained_intron,protein_coding	0.223252	-4.10838	0.36178	0.851147
ENSG00000224678	GAPDHP46	ENST00000424043.3	processed_pseudogene	0.141944	-4.33103	0.284541	0.848562
ENSG00000233401	PRKAR1AP1	ENST00000441422.1	processed_pseudogene	-0.0864221	-4.37971	0.376926	0.851147
ENSG00000273487	RP4-621B10.8	ENST00000609675.1	lincRNA	0.188669	-2.01753	0.616353	0.963348
ENSG00000203910	C1orf146	ENST00000370375.7,ENST00000370373.2	protein_coding	8.88178e-16	-4.43057	1	1
ENSG00000174842	GLMN	ENST00000463560.1,ENST00000495852.6,ENST00000370360.7,ENST00000471465.1,ENST00000495106.5,ENST00000487911.1	nonsense_mediated_decay,retained_intron,protein_coding	-0.078044	1.92848	0.676922	0.980983
ENSG00000122484	RPAP2	ENST00000484158.1,ENST00000610020.1,ENST00000477322.1	processed_transcript,retained_intron,protein_coding	-0.0189986	3.50904	0.873354	1
ENSG00000162676	GFI1	ENST00000294702.5,ENST00000427103.5,ENST00000370332.5,ENST00000483490.1	processed_transcript,protein_coding	-0.687003	-0.666667	0.15594	0.842429
ENSG00000067208	EVI5	ENST00000492513.5,ENST00000370331.5,ENST00000474806.1,ENST00000540033.2,ENST00000466778.2,ENST00000491940.5,ENST00000468580.5,ENST00000492613.1	processed_transcript,protein_coding	-0.151512	4.71801	0.0970889	0.842429
ENSG00000223787	RP4-593M8.1	ENST00000413730.2	processed_pseudogene	0.288065	-4.06967	0.419751	0.870994
ENSG00000229992	HMGB3P9	ENST00000441799.1	processed_pseudogene	1.77636e-15	-4.43057	1	1
ENSG00000122406	RPL5	ENST00000461952.1,ENST00000497519.1,ENST00000470843.5,ENST00000315741.5,ENST00000370321.7	nonsense_mediated_decay,retained_intron,protein_coding	-0.0627959	8.16972	0.420938	0.872213
ENSG00000154511	FAM69A	ENST00000370310.4,ENST00000613047.4,ENST00000616709.4,ENST00000613902.4,ENST00000615519.4	protein_coding	0.242065	2.60222	0.0876577	0.842429
ENSG00000229052	RP11-386I23.1	ENST00000602631.1,ENST00000418249.2	transcribed_processed_pseudogene,processed_transcript	8.88178e-16	-4.43057	1	1
ENSG00000143033	MTF2	ENST00000474314.6,ENST00000476037.5,ENST00000497976.5,ENST00000540243.5,ENST00000473430.5,ENST00000471953.5,ENST00000370298.8,ENST00000494963.5,ENST00000487263.5,ENST00000489480.1,ENST00000467953.5,ENST00000370303.4,ENST00000545708.5,ENST00000468457.1	processed_transcript,retained_intron,protein_coding	0.166665	4.26706	0.0811213	0.839676
ENSG00000117500	TMED5	ENST00000370282.7,ENST00000370280.1,ENST00000370290.7,ENST00000479918.5,ENST00000483033.1	nonsense_mediated_decay,processed_transcript,protein_coding	-0.0938602	6.82983	0.257059	0.848562
ENSG00000122483	CCDC18	ENST00000370276.5,ENST00000448243.5,ENST00000401026.7,ENST00000528942.1,ENST00000343253.11,ENST00000455267.1,ENST00000447456.1,ENST00000421014.2,ENST00000481180.5,ENST00000479653.5	nonsense_mediated_decay,processed_transcript,retained_intron,protein_coding	-0.0512182	3.49705	0.66564	0.976892
ENSG00000237003	RP4-612C19.1	ENST00000413542.1	processed_pseudogene	-0.0854976	-4.3798	0.355045	0.851147
ENSG00000225297	RP4-612C19.2	ENST00000426104.1	processed_pseudogene	0.133403	-4.19308	0.818883	1
ENSG00000223745	CCDC18-AS1	ENST00000411670.5,ENST00000440778.5,ENST00000449305.5,ENST00000432741.5,ENST00000452347.5,ENST00000421202.5,ENST00000450843.5,ENST00000445076.1,ENST00000457387.1,ENST00000436200.2,ENST00000438777.5	lincRNA	0.292594	2.89591	0.0539389	0.813444
ENSG00000229567	RP4-717I23.2	ENST00000423010.1	processed_pseudogene	0.077925	-4.10938	0.695146	0.986819
ENSG00000117505	DR1	ENST00000481583.1,ENST00000370272.8,ENST00000370267.1	processed_transcript,protein_coding	-0.0141774	6.04543	0.837815	1
ENSG00000137942	FNBP1L	ENST00000603526.1,ENST00000370253.6,ENST00000424449.2,ENST00000604705.5,ENST00000260506.12,ENST00000271234.11	retained_intron,protein_coding	0.03883	3.08814	0.826805	1
ENSG00000137936	BCAR3	ENST00000538653.1,ENST00000469315.1,ENST00000466632.1,ENST00000539242.5,ENST00000370243.1,ENST00000479503.2,ENST00000370247.7,ENST00000490377.1,ENST00000260502.10,ENST00000370244.5	processed_transcript,retained_intron,protein_coding	-0.375838	1.832	0.198107	0.842429
ENSG00000230439	RP11-488P3.1	ENST00000433544.1	sense_intronic	-0.705333	-3.40411	0.181079	0.842429
ENSG00000260464	RP4-561L24.3	ENST00000565336.1	lincRNA	0.0379819	-1.54695	0.904371	1
ENSG00000067334	DNTTIP2	ENST00000496535.6,ENST00000462746.6,ENST00000436063.6,ENST00000496672.1,ENST00000359208.6,ENST00000528680.1,ENST00000460191.1	nonsense_mediated_decay,processed_transcript,retained_intron,protein_coding	-0.000673319	5.52885	0.967362	1
ENSG00000023909	GCLM	ENST00000370238.7,ENST00000462183.1,ENST00000467772.1,ENST00000615724.1	processed_transcript,protein_coding	-0.022701	4.1388	0.844993	1
ENSG00000233129	RP5-837O21.2	ENST00000438864.1	processed_pseudogene	0.330431	-4.10541	0.139946	0.842429
ENSG00000198691	ABCA4	ENST00000465352.1,ENST00000472033.1,ENST00000484388.1,ENST00000470771.1,ENST00000536513.5,ENST00000460514.1,ENST00000370225.3	processed_transcript,protein_coding	0.197428	-3.70941	0.664241	0.976311
ENSG00000137962	ARHGAP29	ENST00000370217.3,ENST00000546444.1,ENST00000482481.1,ENST00000260526.10,ENST00000552844.5	nonsense_mediated_decay,processed_transcript,retained_intron,protein_coding	-0.200916	-3.98935	0.527911	0.924822
ENSG00000117528	ABCD3	ENST00000464165.1,ENST00000370214.8,ENST00000468860.1,ENST00000484213.1,ENST00000493416.5,ENST00000315713.5	processed_transcript,protein_coding	-0.0917082	4.86746	0.300268	0.851147
ENSG00000117525	F3	ENST00000478217.5,ENST00000480356.1,ENST00000334047.11,ENST00000370207.4	processed_transcript,protein_coding	0.29472	2.35232	0.217374	0.842429
ENSG00000224081	SLC44A3-AS1	ENST00000414374.1,ENST00000635408.1,ENST00000634870.1,ENST00000432162.5,ENST00000418366.2,ENST00000424711.1,ENST00000422162.5,ENST00000424505.2,ENST00000435559.1,ENST00000456551.1,ENST00000421997.5,ENST00000634861.1,ENST00000634339.1,ENST00000635184.1,ENST00000442418.5,ENST00000634937.1,ENST00000635440.1,ENST00000532087.1,ENST00000452922.5	transcribed_processed_pseudogene,processed_transcript,retained_intron	0.375798	-3.71299	0.377441	0.851147
ENSG00000143036	SLC44A3	ENST00000422520.6,ENST00000532670.1,ENST00000532427.5,ENST00000529450.5,ENST00000446120.6,ENST00000467909.5,ENST00000530397.1,ENST00000271227.10,ENST00000475883.5,ENST00000527077.5	nonsense_mediated_decay,processed_transcript,protein_coding	0.288356	-4.11201	0.145019	0.842429
ENSG00000117519	CNN3	ENST00000487539.1,ENST00000370206.8,ENST00000545882.5,ENST00000474409.1,ENST00000394202.8,ENST00000415017.1,ENST00000461018.5	processed_transcript,protein_coding	0.432905	-3.06124	0.493251	0.91156
ENSG00000172339	ALG14	ENST00000495856.1,ENST00000507727.2,ENST00000370205.5	processed_transcript,protein_coding	0.0883323	2.58128	0.575093	0.943283
ENSG00000152078	TMEM56	ENST00000455656.1,ENST00000456991.5,ENST00000370203.8,ENST00000463375.1	processed_transcript,protein_coding	0.180499	-3.81214	0.459569	0.89555
ENSG00000271092	TMEM56-RWDD3	ENST00000604534.5,ENST00000604203.1	protein_coding	0.198648	-3.67735	0.526946	0.924822
ENSG00000122481	RWDD3	ENST00000473397.1,ENST00000263893.10,ENST00000495272.5,ENST00000460571.1,ENST00000370202.4,ENST00000497058.5,ENST00000492639.5	processed_transcript,protein_coding	-0.352469	0.650365	0.224881	0.843369
ENSG00000234422	UBE2WP1	ENST00000362030.3	processed_pseudogene	-0.0794569	-4.3801	0.36194	0.851147
ENSG00000228502	EEF1A1P11	ENST00000415278.1	processed_pseudogene	0.0606758	0.272159	0.814992	1
ENSG00000137970	RPL7P9	ENST00000468715.1	processed_pseudogene	-0.157217	2.75618	0.310745	0.851147
ENSG00000117569	PTBP2	ENST00000459735.5,ENST00000426398.2,ENST00000462433.1,ENST00000370198.5,ENST00000476783.5,ENST00000609116.5,ENST00000476419.5,ENST00000482253.5,ENST00000460706.5,ENST00000492905.5,ENST00000370197.5	processed_transcript,protein_coding	0.178283	2.82018	0.258239	0.848562
ENSG00000188641	DPYD	ENST00000370192.7,ENST00000306031.5,ENST00000474241.1,ENST00000460019.1	processed_transcript,retained_intron,protein_coding	0.0188692	6.96964	0.829573	1
ENSG00000232542	DPYD-IT1	ENST00000424982.1	sense_intronic	-0.173829	-4.28515	0.223187	0.842429
ENSG00000228057	SEC63P1	ENST00000425785.1	processed_pseudogene	-0.583701	-1.93639	0.220891	0.842429
ENSG00000259946	RP11-490G2.2	ENST00000561881.1	lincRNA	0.308567	-4.10864	0.153101	0.842429
ENSG00000225206	MIR137HG	ENST00000602852.1,ENST00000413670.2,ENST00000602984.1,ENST00000424528.2,ENST00000634594.1	lincRNA	0.0236187	-4.2377	0.962689	1
ENSG00000162627	SNX7	ENST00000454199.1,ENST00000528824.1,ENST00000306121.7,ENST00000529992.5,ENST00000473868.5	nonsense_mediated_decay,processed_transcript,protein_coding	-0.0238392	2.44744	0.855098	1
ENSG00000227034	RP11-234N17.1	ENST00000457507.1	processed_pseudogene	0.22384	-2.91557	0.627424	0.96638
ENSG00000156869	FRRS1	ENST00000370176.2,ENST00000287474.9,ENST00000492943.1,ENST00000489209.2	processed_transcript,retained_intron,protein_coding	0.00824142	2.84394	0.96472	1
ENSG00000162688	AGL	ENST00000361915.7,ENST00000370165.7,ENST00000477753.1,ENST00000370161.6,ENST00000637337.1,ENST00000361302.7,ENST00000294724.8,ENST00000370163.7	nonsense_mediated_decay,processed_transcript,retained_intron,protein_coding	0.10078	4.14071	0.442974	0.885208
ENSG00000117620	SLC35A3	ENST00000422078.1,ENST00000638988.1,ENST00000640726.1,ENST00000639807.1,ENST00000639088.1,ENST00000638371.1,ENST00000640715.1,ENST00000427993.7,ENST00000640732.1,ENST00000638876.1,ENST00000640360.1,ENST00000639221.1,ENST00000640600.1,ENST00000370153.6,ENST00000532693.5,ENST00000533028.7,ENST00000639994.1,ENST00000370155.9,ENST00000638929.1,ENST00000638336.1,ENST00000465289.6,ENST00000640178.1,ENS…	nonsense_mediated_decay,processed_transcript,retained_intron,protein_coding	-0.00622423	2.93171	0.967173	1
ENSG00000283761	RP4-714D9.5	ENST00000638968.1,ENST00000638779.1,ENST00000639171.1,ENST00000640357.1,ENST00000638792.1,ENST00000640238.1,ENST00000639037.1,ENST00000639040.1	nonsense_mediated_decay,protein_coding	1.15384	-2.52813	0.0285635	0.715341
ENSG00000156875	MFSD14A	ENST00000421661.1,ENST00000370152.7	retained_intron,protein_coding	-0.103017	2.61301	0.482213	0.905096
ENSG00000156876	SASS6	ENST00000462159.1,ENST00000287482.5	processed_transcript,protein_coding	0.0139904	2.67408	0.958658	1
ENSG00000122435	TRMT13	ENST00000370139.1,ENST00000370141.6,ENST00000482437.5,ENST00000493651.1,ENST00000370143.5	nonsense_mediated_decay,processed_transcript,protein_coding	-0.322092	2.54433	0.0563791	0.813444
ENSG00000122477	LRRC39	ENST00000370137.5,ENST00000342895.7,ENST00000370138.1,ENST00000620882.4	protein_coding	0.0549239	-0.270108	0.858748	1
ENSG00000137992	DBT	ENST00000370132.8,ENST00000370131.3	protein_coding	0.0578701	4.21721	0.542557	0.931408
ENSG00000271415	RPL23AP90	ENST00000603820.1	processed_pseudogene	-0.15509	-4.33013	0.270889	0.848562
ENSG00000225169	BRI3P1	ENST00000440440.1	processed_pseudogene	-0.222747	-3.24023	0.63803	0.968428
ENSG00000137996	RTCA	ENST00000370128.8,ENST00000370126.1,ENST00000498617.5,ENST00000260563.4,ENST00000483474.1	processed_transcript,protein_coding	-0.0859406	5.32502	0.32224	0.851147
ENSG00000215871	RP5-837M10.1	ENST00000401024.2	processed_pseudogene	-0.15509	-4.33013	0.270889	0.848562
ENSG00000223906	RP5-837M10.2	ENST00000446055.1	lincRNA	1.77636e-15	-4.43057	1	1
ENSG00000079335	CDC14A	ENST00000370124.7,ENST00000361544.10,ENST00000635056.1,ENST00000455467.5,ENST00000336454.3,ENST00000469387.1	processed_transcript,protein_coding	-0.1158	2.74006	0.448303	0.888712
ENSG00000234332	BCAS2P2	ENST00000425064.1	processed_pseudogene	-0.0404628	-4.19393	0.753612	1
ENSG00000181656	GPR88	ENST00000315033.4	protein_coding	-0.329	-4.1915	0.116232	0.842429
ENSG00000162692	VCAM1	ENST00000294728.6,ENST00000347652.6,ENST00000603679.1,ENST00000370119.8,ENST00000370115.1	retained_intron,protein_coding	0.135548	-1.86056	0.992705	1
ENSG00000162694	EXTL2	ENST00000494907.1,ENST00000416479.1,ENST00000450240.2,ENST00000480774.1,ENST00000370114.7,ENST00000370113.7,ENST00000535414.5	processed_transcript,protein_coding	0.0317992	3.45213	0.822091	1
ENSG00000162695	SLC30A7	ENST00000370111.4,ENST00000357650.8,ENST00000370112.8	protein_coding	-0.229699	5.01389	0.00942959	0.506991
ENSG00000117543	DPH5	ENST00000490732.5,ENST00000464270.5,ENST00000466807.5,ENST00000492067.5,ENST00000488176.1,ENST00000498372.5,ENST00000476507.1,ENST00000477293.5,ENST00000481982.1,ENST00000370105.7,ENST00000488789.5,ENST00000481871.5,ENST00000370109.7,ENST00000427040.2,ENST00000342173.11	processed_transcript,protein_coding	0.165114	3.43325	0.196195	0.842429
ENSG00000233184	RP11-421L21.3	ENST00000451213.1	retained_intron	0.358839	-0.204844	0.316169	0.851147
ENSG00000170989	S1PR1	ENST00000475289.1,ENST00000475821.1,ENST00000305352.6	processed_transcript,protein_coding	-0.00379834	5.08571	0.95545	1
ENSG00000228399	RP4-575N6.2	ENST00000455561.1	processed_pseudogene	-0.347722	-4.23707	0.0667688	0.819203
ENSG00000226715	LINC01709	ENST00000415532.2,ENST00000635702.1	lincRNA	-0.0767914	-4.3803	0.391932	0.854357
ENSG00000183298	RPSAP19	ENST00000431241.1	processed_pseudogene	0.675024	-2.29326	0.125214	0.842429
ENSG00000060718	COL11A1	ENST00000370096.7,ENST00000447608.1,ENST00000475980.1,ENST00000427239.5,ENST00000465209.1,ENST00000470170.1,ENST00000358392.6,ENST00000461720.5,ENST00000353414.8,ENST00000635193.1,ENST00000512756.5,ENST00000639098.1	nonsense_mediated_decay,processed_transcript,retained_intron,protein_coding	0.171117	-4.33071	0.198698	0.842429
ENSG00000185946	RNPC3	ENST00000531883.5,ENST00000533099.5,ENST00000525323.1,ENST00000524631.5,ENST00000533834.1,ENST00000423855.6,ENST00000524641.1,ENST00000527062.5,ENST00000532117.1	nonsense_mediated_decay,retained_intron,protein_coding	-0.00218591	3.11572	0.950608	1
ENSG00000240038	AMY2B	ENST00000481821.1,ENST00000462971.1,ENST00000477657.5,ENST00000361355.8,ENST00000453959.5,ENST00000491397.1,ENST00000435302.5,ENST00000610648.1	nonsense_mediated_decay,processed_transcript,protein_coding	0.0105599	3.02876	0.998954	1
ENSG00000243480	AMY2A	ENST00000622339.4,ENST00000414303.6,ENST00000423678.1,ENST00000497748.1	processed_transcript,protein_coding	8.88178e-16	-4.43057	1	1
ENSG00000215869	RP11-364B6.2	ENST00000401022.2,ENST00000634580.1,ENST00000634888.1,ENST00000418362.1,ENST00000634997.1	transcribed_processed_pseudogene,processed_transcript	0.0465775	-4.02538	0.593414	0.954289
ENSG00000228347	FTLP17	ENST00000432567.1	processed_pseudogene	-0.287721	-1.06552	0.435404	0.880911
ENSG00000227850	SEPT2P1	ENST00000419651.1	processed_pseudogene	-0.246043	-4.14844	0.487156	0.907953
ENSG00000237897	RP11-90H3.2	ENST00000433990.1	processed_pseudogene	-0.051799	-4.28491	0.849601	1
ENSG00000232952	RP11-90H3.1	ENST00000415279.1	processed_pseudogene	-0.803553	-3.2139	0.0998633	0.842429
ENSG00000237480	RP5-947P14.1	ENST00000635570.1,ENST00000635395.1,ENST00000634380.1,ENST00000634868.1,ENST00000635102.1,ENST00000437803.1,ENST00000429608.1,ENST00000634776.1,ENST00000635233.1,ENST00000634740.1	lincRNA	-0.239358	-4.28275	0.143916	0.842429
ENSG00000198890	PRMT6	ENST00000370078.1	protein_coding	-0.0436448	4.05906	0.676716	0.980893
ENSG00000162631	NTNG1	ENST00000370068.5,ENST00000370065.1,ENST00000370067.5,ENST00000370073.6,ENST00000370066.5,ENST00000370076.2,ENST00000462149.1,ENST00000370071.6,ENST00000370074.8,ENST00000477948.1,ENST00000294649.8	processed_transcript,retained_intron,protein_coding	0.135394	-4.33151	0.282459	0.848562
ENSG00000224550	RP11-270C12.3	ENST00000416095.1	processed_pseudogene	-0.0328702	-2.70713	0.946924	1
ENSG00000134215	VAV3	ENST00000533398.5,ENST00000527011.5,ENST00000529413.5,ENST00000490388.2,ENST00000524574.5,ENST00000415432.6,ENST00000530671.1,ENST00000525460.5,ENST00000370056.8,ENST00000529809.5,ENST00000343258.8,ENST00000525231.5,ENST00000469325.5,ENST00000479977.6,ENST00000529033.5	nonsense_mediated_decay,processed_transcript,retained_intron,protein_coding	0.028176	6.00291	0.778963	1
ENSG00000226822	RP11-356N1.2	ENST00000634935.1,ENST00000635340.1,ENST00000419428.2,ENST00000634635.1,ENST00000451023.1	lincRNA	-0.368346	0.341767	0.525331	0.923825
ENSG00000085491	SLC25A24	ENST00000370041.4,ENST00000264128.13,ENST00000565488.5,ENST00000569674.1	nonsense_mediated_decay,protein_coding	0.0102822	6.11552	0.922301	1
ENSG00000196427	NBPF4	ENST00000613157.2,ENST00000415641.7	protein_coding	-0.0179969	-3.455	0.870946	1
ENSG00000238122	RP11-483I13.2	ENST00000438965.1	lincRNA	-0.262311	-4.19283	0.165953	0.842429
ENSG00000241361	SLC25A24P1	ENST00000411846.6,ENST00000434803.1	transcribed_unprocessed_pseudogene,processed_transcript	0.155195	-3.21478	0.537118	0.928854
ENSG00000243967	NBPF5P	ENST00000357046.4,ENST00000545941.2	transcribed_unprocessed_pseudogene,processed_transcript	-0.0374252	-4.19222	0.942202	1
ENSG00000238118	SLC25A24P2	ENST00000415059.1	unprocessed_pseudogene	-0.104151	-4.23718	0.80982	1
ENSG00000224698	RP11-131J3.1	ENST00000419814.1	lincRNA	-0.0864221	-4.37971	0.376926	0.851147
ENSG00000186086	NBPF6	ENST00000370040.7,ENST00000495380.6,ENST00000531446.2	protein_coding	0.568163	-3.17532	0.329421	0.851147
ENSG00000162636	FAM102B	ENST00000370035.7,ENST00000483371.1,ENST00000405454.1	retained_intron,protein_coding	-0.000589823	5.49594	0.969153	1
ENSG00000162639	HENMT1	ENST00000370032.9,ENST00000483729.1,ENST00000370031.5,ENST00000493676.1,ENST00000402983.5,ENST00000420055.1	processed_transcript,protein_coding	0.0179981	2.82854	0.921402	1
ENSG00000134186	PRPF38B	ENST00000370021.1,ENST00000370025.8,ENST00000467302.5,ENST00000485810.1,ENST00000370022.9	processed_transcript,protein_coding	-0.0565131	5.92678	0.474792	0.90193
ENSG00000143107	FNDC7	ENST00000445274.1,ENST00000370017.7	protein_coding	-0.117929	-3.95093	0.702294	0.988428
ENSG00000116266	STXBP3	ENST00000495245.1,ENST00000485167.1,ENST00000469338.1,ENST00000472099.1,ENST00000486601.5,ENST00000483586.5,ENST00000370008.3	processed_transcript,retained_intron,protein_coding	-0.138248	5.17998	0.100279	0.842429
ENSG00000162641	AKNAD1	ENST00000369994.5,ENST00000477908.1,ENST00000474186.5,ENST00000603450.1,ENST00000466413.1,ENST00000472781.2,ENST00000369995.7,ENST00000370001.7,ENST00000461774.5	nonsense_mediated_decay,processed_transcript,retained_intron,protein_coding	0.657021	-3.65821	0.0907564	0.842429
ENSG00000121957	GPSM2	ENST00000446797.1,ENST00000435475.5,ENST00000264126.7,ENST00000441735.1,ENST00000435987.5,ENST00000406462.6	protein_coding	-0.0545065	4.37522	0.607565	0.958605
ENSG00000121940	CLCC1	ENST00000348264.6,ENST00000356970.6,ENST00000369976.5,ENST00000369970.7,ENST00000369968.6,ENST00000473062.1,ENST00000482889.1,ENST00000369969.6,ENST00000302500.4	processed_transcript,protein_coding	-0.0383062	5.18268	0.618821	0.964087
ENSG00000085433	WDR47	ENST00000530772.5,ENST00000400794.7,ENST00000361054.7,ENST00000529074.1,ENST00000369965.8,ENST00000528747.1,ENST00000531337.1,ENST00000357672.7,ENST00000369962.7	protein_coding	0.095992	4.49953	0.384144	0.851819
ENSG00000237349	RP5-1065J22.2	ENST00000439282.1	processed_pseudogene	1.77636e-15	-4.43057	1	1
ENSG00000244716	RP11-20O24.4	ENST00000414070.1	processed_pseudogene	-0.0891443	1.50898	0.671522	0.979393
ENSG00000228665	RP11-20O24.1	ENST00000434429.2	processed_pseudogene	-0.379267	-4.10695	0.157959	0.842429
ENSG00000197780	TAF13	ENST00000338366.5,ENST00000461096.6	nonsense_mediated_decay,protein_coding	-0.0975758	4.00095	0.327603	0.851147
ENSG00000215717	TMEM167B	ENST00000473828.1,ENST00000479160.1,ENST00000338272.8	processed_transcript,protein_coding	0.037937	5.46613	0.661187	0.974576
ENSG00000270066	SCARNA2	ENST00000602755.1	lincRNA	0.655475	-2.85251	0.299108	0.851147
ENSG00000251484	RP5-1065J22.4	ENST00000429752.3	processed_pseudogene	0.0930613	-4.28395	0.617984	0.963864
ENSG00000116299	KIAA1324	ENST00000369938.5,ENST00000527996.5,ENST00000529753.5,ENST00000527501.1,ENST00000369939.7,ENST00000490758.6,ENST00000534476.5,ENST00000533374.1,ENST00000464345.1,ENST00000526264.5,ENST00000533147.5,ENST00000457623.6,ENST00000369936.2,ENST00000531664.5	nonsense_mediated_decay,processed_transcript,retained_intron,protein_coding	0.805251	-1.32128	0.156755	0.842429
ENSG00000031698	SARS	ENST00000468588.1,ENST00000482384.1,ENST00000234677.6,ENST00000471705.1,ENST00000477544.5,ENST00000369923.4	processed_transcript,protein_coding	-0.0740458	6.37665	0.312953	0.851147
ENSG00000143126	CELSR2	ENST00000459940.1,ENST00000489018.1,ENST00000498157.1,ENST00000271332.3	processed_transcript,protein_coding	0.104614	3.47974	0.446909	0.887419
ENSG00000134222	PSRC1	ENST00000429031.5,ENST00000471740.1,ENST00000459765.1,ENST00000418914.2,ENST00000474126.2,ENST00000409138.6,ENST00000369904.7,ENST00000409267.5,ENST00000369909.6,ENST00000369907.7,ENST00000492431.1,ENST00000369903.6	retained_intron,protein_coding	-0.0396898	3.73106	0.743882	1
ENSG00000134243	SORT1	ENST00000256637.7,ENST00000495777.5,ENST00000538502.5,ENST00000482236.5,ENST00000471996.1,ENST00000483508.5,ENST00000485149.1,ENST00000466471.1,ENST00000493736.5,ENST00000633956.1	nonsense_mediated_decay,processed_transcript,retained_intron,protein_coding	-0.0443743	6.05852	0.634898	0.967902
ENSG00000143106	PSMA5	ENST00000271308.8,ENST00000477897.1,ENST00000538610.5,ENST00000491287.1,ENST00000484563.1,ENST00000490870.5	processed_transcript,protein_coding	0.0276179	5.39212	0.751819	1
ENSG00000143028	SYPL2	ENST00000475497.1,ENST00000369872.3	processed_transcript,protein_coding	-0.514261	-0.558611	0.222858	0.842429
ENSG00000162650	ATXN7L2	ENST00000459635.1,ENST00000604728.5,ENST00000497545.5,ENST00000369870.7,ENST00000369869.1,ENST00000463678.5	nonsense_mediated_decay,processed_transcript,retained_intron,protein_coding	0.263229	2.33154	0.106154	0.842429
ENSG00000174151	CYB561D1	ENST00000527072.5,ENST00000430195.2,ENST00000496961.5,ENST00000420578.6,ENST00000533024.5,ENST00000369868.7,ENST00000310611.8,ENST00000393709.3,ENST00000528785.1	protein_coding	-0.00381712	4.72341	0.945597	1
ENSG00000181754	AMIGO1	ENST00000369864.4,ENST00000369862.1	protein_coding	-0.820567	-0.444022	0.118212	0.842429
ENSG00000156097	GPR61	ENST00000618721.4,ENST00000533959.1,ENST00000616874.1,ENST00000527748.5,ENST00000404129.6,ENST00000526744.1,ENST00000469383.2	nonsense_mediated_decay,processed_transcript,protein_coding	0.048717	-4.10968	0.963655	1
ENSG00000065135	GNAI3	ENST00000369851.5	protein_coding	-0.0745967	6.56176	0.346355	0.851147
ENSG00000134183	GNAT2	ENST00000622865.1,ENST00000351050.7	protein_coding	0.859333	-3.18813	0.05705	0.813444
ENSG00000116337	AMPD2	ENST00000528454.5,ENST00000256578.7,ENST00000369840.6,ENST00000528667.5,ENST00000486282.6,ENST00000474459.5,ENST00000526301.5,ENST00000532851.1,ENST00000531203.5,ENST00000342115.8,ENST00000467071.1,ENST00000524975.1,ENST00000534144.1,ENST00000527846.5,ENST00000469039.2,ENST00000531734.5,ENST00000528270.5,ENST00000393688.7,ENST00000525415.1,ENST00000476688.2,ENST00000459643.2,ENST00000529299.2,ENS…	nonsense_mediated_decay,processed_transcript,retained_intron,protein_coding	0.286579	6.46228	0.00361064	0.370274
ENSG00000235045	RPL7P8	ENST00000411964.2	processed_pseudogene	0.0848457	-3.95256	0.929864	1
ENSG00000168765	GSTM4	ENST00000493171.5,ENST00000336075.6,ENST00000369833.5,ENST00000326729.9,ENST00000479578.5,ENST00000369836.8,ENST00000485640.5,ENST00000464733.5,ENST00000461767.5,ENST00000495742.5,ENST00000493395.1,ENST00000478397.5,ENST00000638994.1	processed_transcript,protein_coding	-0.101802	4.7798	0.303412	0.851147
ENSG00000213366	GSTM2	ENST00000369831.6,ENST00000442650.5,ENST00000481656.2,ENST00000568786.1,ENST00000369829.2,ENST00000369827.7,ENST00000241337.8,ENST00000472225.6,ENST00000476040.6,ENST00000464206.5,ENST00000496578.3,ENST00000467579.7,ENST00000414179.6,ENST00000460717.7	processed_transcript,retained_intron,protein_coding	0.0768473	2.81619	0.662715	0.975697
ENSG00000134184	GSTM1	ENST00000369819.2,ENST00000369823.6,ENST00000349334.7,ENST00000490171.1,ENST00000476065.6,ENST00000309851.9,ENST00000483399.6,ENST00000490021.2	processed_transcript,retained_intron,protein_coding	-0.155331	3.79256	0.124445	0.842429
ENSG00000134201	GSTM5	ENST00000492718.1,ENST00000369812.6,ENST00000429410.2,ENST00000369813.5,ENST00000256593.7,ENST00000483153.1	processed_transcript,protein_coding	-0.605013	-3.61706	0.219504	0.842429
ENSG00000134202	GSTM3	ENST00000361066.6,ENST00000486823.5,ENST00000488824.1,ENST00000256594.7,ENST00000540225.2,ENST00000476321.5	processed_transcript,protein_coding	0.442918	2.68652	0.0109905	0.537878
ENSG00000198758	EPS8L3	ENST00000489465.1,ENST00000482453.1,ENST00000472325.5,ENST00000361965.8,ENST00000475725.1,ENST00000477568.1,ENST00000498743.1,ENST00000369805.7,ENST00000494151.1,ENST00000361852.8	nonsense_mediated_decay,processed_transcript,protein_coding	0.0881595	-4.37962	0.344755	0.851147
ENSG00000261055	RP11-195M16.3	ENST00000565955.1	lincRNA	0.0745712	-4.38044	0.36849	0.851147
ENSG00000184371	CSF1	ENST00000488198.5,ENST00000527192.5,ENST00000525659.5,ENST00000369802.7,ENST00000357302.8,ENST00000329608.10,ENST00000369801.1,ENST00000526001.1,ENST00000420111.6	processed_transcript,protein_coding	-0.664492	5.74125	0.0174266	0.625124
ENSG00000168710	AHCYL1	ENST00000369799.9,ENST00000359172.3,ENST00000393614.8,ENST00000481423.1,ENST00000475081.1,ENST00000469401.1	processed_transcript,protein_coding	-0.0445249	6.8883	0.533179	0.927253
ENSG00000143093	STRIP1	ENST00000369795.7,ENST00000461054.1,ENST00000369796.5,ENST00000473429.5,ENST00000539541.1,ENST00000535003.5,ENST00000485775.5,ENST00000489059.1,ENST00000540970.1	nonsense_mediated_decay,retained_intron,protein_coding	0.00779996	5.25009	0.949124	1
ENSG00000156150	ALX3	ENST00000369792.4	protein_coding	0.124021	-3.88024	0.705984	0.989337
ENSG00000186150	UBL4B	ENST00000334179.4	protein_coding	0.0916625	-4.3795	0.368123	0.851147
ENSG00000197106	SLC6A17	ENST00000465159.1,ENST00000331565.4	processed_transcript,protein_coding	-0.153148	-3.62817	0.935138	1
ENSG00000116396	KCNC4	ENST00000636402.1,ENST00000369787.7,ENST00000459877.1,ENST00000413138.7,ENST00000469655.5,ENST00000438661.2,ENST00000412512.2,ENST00000489935.1	nonsense_mediated_decay,processed_transcript,retained_intron,protein_coding	-0.28444	2.55249	0.0668277	0.819203
ENSG00000162775	RBM15	ENST00000369784.7,ENST00000617047.1,ENST00000602849.1,ENST00000618772.4,ENST00000487146.6	protein_coding	-0.0608806	3.99294	0.588082	0.951363
ENSG00000224699	LAMTOR5-AS1	ENST00000626643.2	retained_intron	0.0281548	-3.12548	0.804447	1
ENSG00000168679	SLC16A4	ENST00000437429.6,ENST00000541986.5,ENST00000528649.5,ENST00000467986.2,ENST00000461647.6,ENST00000472422.6,ENST00000369781.8,ENST00000492412.2,ENST00000497687.1,ENST00000369779.8	nonsense_mediated_decay,processed_transcript,protein_coding	-0.234587	-2.42785	0.605747	0.958241
ENSG00000134248	LAMTOR5	ENST00000602858.5,ENST00000602318.5,ENST00000464240.1,ENST00000614544.1,ENST00000256644.8,ENST00000483260.5,ENST00000531779.1,ENST00000474861.6	retained_intron,protein_coding	0.0101337	5.22454	0.931519	1
ENSG00000143125	PROK1	ENST00000271331.3	protein_coding	0.594308	-3.59393	0.181206	0.842429
ENSG00000177301	KCNA2	ENST00000638532.1,ENST00000639233.1,ENST00000633222.1,ENST00000525120.2,ENST00000640680.1,ENST00000369770.7,ENST00000640774.1,ENST00000639048.1,ENST00000638616.1,ENST00000485317.6,ENST00000638477.1,ENST00000640450.1,ENST00000316361.9,ENST00000640956.1,ENST00000639227.1	processed_transcript,protein_coding	0.807879	-1.45197	0.220833	0.842429
ENSG00000259834	RP11-284N8.3	ENST00000566942.1	lincRNA	1.03653	-1.11314	0.0447162	0.794566
ENSG00000177272	KCNA3	ENST00000369769.3	protein_coding	0.733358	-0.462142	0.239855	0.848562
ENSG00000237415	NRBF2P3	ENST00000432731.2	processed_pseudogene	0.32572	-3.45645	0.467908	0.899005
ENSG00000143119	CD53	ENST00000471220.5,ENST00000464329.1,ENST00000497404.1,ENST00000476408.1,ENST00000271324.5	processed_transcript,protein_coding	-0.00733936	8.66068	0.904003	1
ENSG00000121931	LRIF1	ENST00000369763.4,ENST00000494675.5,ENST00000485275.2	protein_coding	-0.0274381	3.78273	0.812206	1
ENSG00000156171	DRAM2	ENST00000463682.1,ENST00000490780.5,ENST00000461449.5,ENST00000496430.6,ENST00000539140.5,ENST00000484310.5,ENST00000462092.5,ENST00000286692.8,ENST00000477769.1,ENST00000480600.6,ENST00000477588.5	nonsense_mediated_decay,processed_transcript,protein_coding	-0.0789145	6.75658	0.380819	0.851147
ENSG00000134255	CEPT1	ENST00000615636.4,ENST00000357172.8,ENST00000478042.5,ENST00000467362.1,ENST00000473474.5,ENST00000480324.5,ENST00000483427.1,ENST00000498239.5,ENST00000545121.5,ENST00000476865.5,ENST00000460443.5	processed_transcript,protein_coding	-0.0356936	5.64487	0.638028	0.968428
ENSG00000162777	DENND2D	ENST00000369752.5,ENST00000473682.5,ENST00000488786.1,ENST00000463713.5,ENST00000473822.5,ENST00000468692.1,ENST00000477586.5,ENST00000357640.8	processed_transcript,protein_coding	0.0269787	6.16073	0.756988	1
ENSG00000064886	CHI3L2	ENST00000526684.1,ENST00000466741.5,ENST00000524472.5,ENST00000497587.6,ENST00000530597.1,ENST00000529459.1,ENST00000467038.6,ENST00000445067.6,ENST00000528451.5,ENST00000474304.6,ENST00000369748.8,ENST00000369744.6,ENST00000533831.6,ENST00000497220.5,ENST00000477185.6,ENST00000486561.6,ENST00000472825.2	processed_transcript,retained_intron,protein_coding	0.476722	0.318698	0.243186	0.848562
ENSG00000236040	CHIAP1	ENST00000456220.1	unprocessed_pseudogene	0.37068	-4.02449	0.125244	0.842429
ENSG00000203878	CHIAP2	ENST00000456752.6,ENST00000449687.1,ENST00000369743.8,ENST00000532686.5	transcribed_unprocessed_pseudogene,processed_transcript	0.320552	-4.1064	0.132546	0.842429
ENSG00000173947	PIFO	ENST00000484512.1,ENST00000468395.1,ENST00000369737.4,ENST00000369738.8	processed_transcript,protein_coding	0.709	-3.17249	0.144568	0.842429
ENSG00000085465	OVGP1	ENST00000481495.1,ENST00000494622.1,ENST00000369732.3	processed_transcript,protein_coding	-0.168784	0.148781	0.735422	0.999235
ENSG00000116455	WDR77	ENST00000235090.9,ENST00000449340.1,ENST00000459665.1,ENST00000497278.5	processed_transcript,protein_coding	0.0482404	5.04202	0.572577	0.942335
ENSG00000116459	ATP5F1	ENST00000468818.1,ENST00000483994.1,ENST00000369722.7,ENST00000493119.5,ENST00000464154.1,ENST00000369721.8	processed_transcript,protein_coding	-0.0425699	7.16307	0.573574	0.942897
ENSG00000143110	C1orf162	ENST00000369718.3,ENST00000464591.1,ENST00000343534.9	processed_transcript,protein_coding	0.164826	6.31362	0.0811441	0.839676
ENSG00000121933	TMIGD3	ENST00000369717.8,ENST00000369716.8,ENST00000463993.1,ENST00000442484.2,ENST00000472933.2,ENST00000443498.5	processed_transcript,protein_coding	0.126227	4.81386	0.313943	0.851147
ENSG00000282608	ADORA3	ENST00000241356.4,ENST00000495493.1,ENST00000632535.1,ENST00000486342.1	processed_transcript,protein_coding	-0.0344591	5.42848	0.753068	1
ENSG00000116473	RAP1A	ENST00000494982.1,ENST00000369709.3,ENST00000356415.5,ENST00000433097.5	processed_transcript,protein_coding	-0.0598531	6.58802	0.472114	0.900805
ENSG00000231346	LINC01160	ENST00000453988.1,ENST00000441004.5,ENST00000450155.5	lincRNA	-0.132303	-0.0554028	0.72917	0.998035
ENSG00000197852	FAM212B	ENST00000534365.1,ENST00000527570.1,ENST00000527660.1,ENST00000527621.1,ENST00000357260.5,ENST00000412270.1,ENST00000444059.2	processed_transcript,protein_coding	0.156557	4.37646	0.147969	0.842429
ENSG00000064703	DDX20	ENST00000475700.1,ENST00000534200.1,ENST00000369702.4,ENST00000524894.1,ENST00000533164.5	nonsense_mediated_decay,retained_intron,protein_coding	0.0913545	4.55853	0.353325	0.851147
ENSG00000171385	KCND3	ENST00000315987.6,ENST00000302127.4,ENST00000369697.5	protein_coding	0.142569	-3.88379	0.906646	1
ENSG00000143079	CTTNBP2NL	ENST00000441739.1,ENST00000502356.3,ENST00000271277.10,ENST00000607039.1	processed_transcript,protein_coding	0.125334	5.40187	0.176847	0.842429
ENSG00000134245	WNT2B	ENST00000256640.9,ENST00000478360.1,ENST00000369686.9,ENST00000369684.4	processed_transcript,protein_coding	0.122295	1.58927	0.573879	0.942965
ENSG00000007341	ST7L	ENST00000467335.5,ENST00000418497.5,ENST00000360743.8,ENST00000459630.5,ENST00000369664.1,ENST00000490715.5,ENST00000492274.1,ENST00000470683.1,ENST00000343210.11,ENST00000497457.5,ENST00000479436.5,ENST00000361846.7,ENST00000477332.5,ENST00000358039.8,ENST00000485753.5,ENST00000490067.5,ENST00000463235.5,ENST00000497235.5,ENST00000498383.5,ENST00000470519.5,ENST00000480988.5,ENST00000369669.5,EN…	nonsense_mediated_decay,processed_transcript,protein_coding	0.0781441	3.4876	0.552777	0.934872
ENSG00000116489	CAPZA1	ENST00000498626.1,ENST00000263168.3,ENST00000485542.5,ENST00000476820.1,ENST00000476936.5,ENST00000466066.1	processed_transcript,protein_coding	-0.0329168	8.09614	0.654619	0.972885
ENSG00000155363	MOV10	ENST00000369645.5,ENST00000369644.5,ENST00000495374.5,ENST00000468624.5,ENST00000413052.6,ENST00000465579.1,ENST00000490413.1,ENST00000486416.1,ENST00000357443.2,ENST00000479858.1,ENST00000481711.1,ENST00000475429.5,ENST00000494319.1,ENST00000488160.5,ENST00000482545.5,ENST00000471160.5,ENST00000496577.5	processed_transcript,protein_coding	-0.0300084	5.51795	0.743101	1
ENSG00000155366	RHOC	ENST00000534717.5,ENST00000468093.5,ENST00000484054.3,ENST00000369632.6,ENST00000339083.11,ENST00000369636.6,ENST00000285735.6,ENST00000478447.1,ENST00000436685.6,ENST00000369637.5,ENST00000414971.1,ENST00000484280.6,ENST00000369638.6,ENST00000425265.6,ENST00000528831.5,ENST00000369633.6,ENST00000527563.1,ENST00000473074.1,ENST00000369642.7	nonsense_mediated_decay,retained_intron,protein_coding	0.0990507	5.70722	0.351658	0.851147
ENSG00000155367	PPM1J	ENST00000486709.1,ENST00000482367.1,ENST00000309276.10,ENST00000471106.5,ENST00000464951.1	nonsense_mediated_decay,retained_intron,protein_coding	-0.1845	-1.64788	0.777666	1
ENSG00000184599	FAM19A3	ENST00000361886.3,ENST00000369630.7	protein_coding	-0.239346	-1.82931	0.563229	0.938681
ENSG00000215866	LINC01356	ENST00000401018.5,ENST00000433505.5,ENST00000449572.2	lincRNA	-0.845204	-2.22354	0.148916	0.842429
ENSG00000224167	RP3-522D1.1	ENST00000456651.1,ENST00000422022.1	lincRNA	1.23544	-0.533162	0.049136	0.798612
ENSG00000155380	SLC16A1	ENST00000478835.1,ENST00000538576.5,ENST00000443580.5,ENST00000369626.7,ENST00000458229.5,ENST00000481750.1,ENST00000429288.1	processed_transcript,protein_coding	-0.0829762	5.87712	0.360494	0.851147
ENSG00000229020	AKR7A2P1	ENST00000460134.2	processed_pseudogene	0.00870256	-4.33087	0.979308	1
ENSG00000238198	RP11-31F15.2	ENST00000421157.1	lincRNA	-0.90648	-1.25016	0.0563597	0.813444
ENSG00000198799	LRIG2	ENST00000470000.1,ENST00000361127.5,ENST00000466161.1,ENST00000492207.5,ENST00000466069.5	processed_transcript,protein_coding	0.0126835	3.79716	0.893671	1
ENSG00000237278	RLIMP2	ENST00000427891.2	processed_pseudogene	1.77636e-15	-4.43057	1	1
ENSG00000236887	RP11-389O22.5	ENST00000412567.1	processed_pseudogene	-0.251377	-4.28351	0.116245	0.842429
ENSG00000081026	MAGI3	ENST00000369617.8,ENST00000477955.1,ENST00000486456.1,ENST00000369615.5,ENST00000369611.4,ENST00000307546.13	processed_transcript,protein_coding	-0.467422	0.609232	0.316299	0.851147
ENSG00000232499	RP11-512F24.1	ENST00000424736.2	processed_pseudogene	-0.603053	-1.80729	0.172127	0.842429
ENSG00000238256	MTND5P20	ENST00000448677.1	processed_pseudogene	1.77636e-15	-4.43057	1	1
ENSG00000116793	PHTF1	ENST00000412670.1,ENST00000357783.6,ENST00000472612.5,ENST00000446739.1,ENST00000481652.1,ENST00000369604.5,ENST00000369600.5,ENST00000493212.1,ENST00000486855.1,ENST00000474926.5,ENST00000393357.6,ENST00000369598.5	processed_transcript,protein_coding	-0.115041	5.01126	0.160641	0.842429
ENSG00000232450	RP4-730K3.3	ENST00000413412.1	transcribed_processed_pseudogene	0.351518	-1.16512	0.502704	0.915714
ENSG00000081019	RSBN1	ENST00000369581.2,ENST00000261441.9,ENST00000615321.1,ENST00000616024.4,ENST00000476412.5,ENST00000612242.4	nonsense_mediated_decay,processed_transcript,protein_coding	-0.0175383	3.83476	0.882043	1
ENSG00000134242	PTPN22	ENST00000529045.1,ENST00000460620.5,ENST00000538253.5,ENST00000469077.1,ENST00000532224.5,ENST00000528414.5,ENST00000525799.1,ENST00000534519.1,ENST00000420377.6,ENST00000484147.5,ENST00000359785.9	nonsense_mediated_decay,processed_transcript,retained_intron,protein_coding	0.21808	5.66301	0.0221379	0.661807
ENSG00000188761	BCL2L15	ENST00000488450.1,ENST00000471267.1,ENST00000486485.1,ENST00000393320.3,ENST00000393316.7,ENST00000369580.3	processed_transcript,retained_intron,protein_coding	0.576409	-2.46142	0.215992	0.842429
ENSG00000134262	AP4B1	ENST00000489499.5,ENST00000484201.5,ENST00000462591.1,ENST00000369569.5,ENST00000369567.5,ENST00000472122.1,ENST00000369571.2,ENST00000369564.5,ENST00000432415.5,ENST00000460653.1,ENST00000489092.5,ENST00000479801.1,ENST00000256658.8,ENST00000479285.5	processed_transcript,protein_coding	-0.0204057	4.22405	0.813626	1
ENSG00000118655	DCLRE1B	ENST00000466480.1,ENST00000369563.3	processed_transcript,protein_coding	-0.0313551	5.36211	0.677984	0.980983
ENSG00000235527	HIPK1-AS1	ENST00000427953.5,ENST00000426237.2	retained_intron	-0.129782	-2.4076	0.707947	0.98951
ENSG00000163349	HIPK1	ENST00000626993.2,ENST00000369558.5,ENST00000426820.6,ENST00000369561.8,ENST00000340480.8,ENST00000503968.1,ENST00000369555.6,ENST00000361587.3,ENST00000369559.8,ENST00000514621.5,ENST00000369553.5	protein_coding	-0.105533	6.6922	0.214027	0.842429
ENSG00000116774	OLFML3	ENST00000491700.1,ENST00000369551.5,ENST00000320334.4,ENST00000633022.1,ENST00000393300.6	processed_transcript,protein_coding	-0.0768097	7.41429	0.575759	0.943593
ENSG00000270780	RP4-590F24.1	ENST00000604433.1	processed_pseudogene	-0.145748	-4.33075	0.259813	0.848562
ENSG00000134207	SYT6	ENST00000610222.1,ENST00000607941.5,ENST00000610121.5,ENST00000608203.1,ENST00000609117.5,ENST00000608879.1,ENST00000369547.5,ENST00000609577.1,ENST00000610096.1	nonsense_mediated_decay,protein_coding	-0.451041	1.71114	0.288727	0.851147
ENSG00000197323	TRIM33	ENST00000358465.6,ENST00000478032.1,ENST00000476908.1,ENST00000448034.5,ENST00000369543.6,ENST00000492227.1	processed_transcript,protein_coding	-0.0223745	4.94217	0.775165	1
ENSG00000226984	RP4-591B8.2	ENST00000427409.1	processed_pseudogene	1.77636e-15	-4.43057	1	1
ENSG00000236480	PKMP1	ENST00000455804.1	processed_pseudogene	0.05302	-2.59923	0.958686	1
ENSG00000116752	BCAS2	ENST00000369541.3,ENST00000485021.1	processed_transcript,protein_coding	0.0223579	4.33312	0.835321	1
ENSG00000175984	DENND2C	ENST00000481894.1,ENST00000393274.5,ENST00000493549.1,ENST00000393276.7,ENST00000393277.2,ENST00000495031.5	processed_transcript,protein_coding	-0.0309981	-0.62046	0.898605	1
ENSG00000116748	AMPD1	ENST00000637080.1,ENST00000485564.3,ENST00000639077.1,ENST00000639274.1,ENST00000520113.6,ENST00000638214.1,ENST00000369538.3	nonsense_mediated_decay,processed_transcript,retained_intron,protein_coding	-0.19078	-4.14838	0.490499	0.909817
ENSG00000213281	NRAS	ENST00000369535.4	protein_coding	-0.109956	6.10971	0.228168	0.843888
ENSG00000009307	CSDE1	ENST00000529046.5,ENST00000530784.1,ENST00000530886.5,ENST00000261443.9,ENST00000610726.4,ENST00000525970.5,ENST00000533818.5,ENST00000525878.5,ENST00000369530.5,ENST00000483407.1,ENST00000483030.1,ENST00000524652.1,ENST00000339438.10,ENST00000525132.1,ENST00000438362.6,ENST00000534699.5,ENST00000358528.8,ENST00000534389.2	processed_transcript,retained_intron,protein_coding	-0.075378	8.80074	0.308886	0.851147
ENSG00000052723	SIKE1	ENST00000506320.1,ENST00000462123.5,ENST00000475335.5,ENST00000471969.1,ENST00000369528.9,ENST00000369524.5,ENST00000060969.5,ENST00000474562.1,ENST00000510745.5,ENST00000466657.1	processed_transcript,retained_intron,protein_coding	0.0491235	4.19196	0.629271	0.966943
ENSG00000227970	NR1H5P	ENST00000452683.1	unitary_pseudogene	8.88178e-16	-4.43057	1	1
ENSG00000198765	SYCP1	ENST00000493377.1,ENST00000369522.7,ENST00000482717.5,ENST00000369518.1,ENST00000477590.1,ENST00000477215.5,ENST00000468191.1,ENST00000613524.4,ENST00000618516.4,ENST00000455987.5	processed_transcript,protein_coding	-0.232096	-4.237	0.200376	0.842429
ENSG00000134198	TSPAN2	ENST00000369516.6,ENST00000491992.1,ENST00000369515.6,ENST00000433172.3	processed_transcript,protein_coding	-0.255841	-3.84749	0.57792	0.944899
ENSG00000232185	CNOT7P2	ENST00000441051.1	processed_pseudogene	-0.0118508	-4.33129	0.99004	1
ENSG00000173218	VANGL1	ENST00000369510.8,ENST00000474344.1,ENST00000478369.5,ENST00000355485.6,ENST00000369509.1,ENST00000310260.7	processed_transcript,protein_coding	-0.351508	4.03471	0.00449643	0.394637
ENSG00000118729	CASQ2	ENST00000261448.5,ENST00000488931.1	processed_transcript,protein_coding	0.37068	-4.02449	0.125244	0.842429
ENSG00000177551	NHLH2	ENST00000320238.3,ENST00000429731.1,ENST00000369506.1	protein_coding	0.00616619	-4.33139	0.990258	1
ENSG00000214204	HNRNPA1P43	ENST00000452680.3	processed_pseudogene	0.165436	-4.33105	0.194588	0.842429
ENSG00000163393	SLC22A15	ENST00000369502.1,ENST00000369503.8,ENST00000481127.1	processed_transcript,protein_coding	-0.0424913	4.05222	0.677288	0.980983
ENSG00000173212	MAB21L3	ENST00000464946.1,ENST00000369500.3	processed_transcript,protein_coding	-0.153955	-2.84434	0.761107	1
ENSG00000163399	ATP1A1	ENST00000495965.1,ENST00000488733.1,ENST00000295598.9,ENST00000369496.8,ENST00000479960.1,ENST00000463382.1,ENST00000418797.5,ENST00000537345.5,ENST00000369494.5,ENST00000491156.1,ENST00000440951.1	processed_transcript,retained_intron,protein_coding	0.14734	9.01298	0.0847347	0.840959
ENSG00000203865	ATP1A1-AS1	ENST00000493908.1,ENST00000608511.5	processed_transcript	0.163843	1.66135	0.487944	0.908472
ENSG00000233154	LINC01762	ENST00000434879.1,ENST00000430316.5,ENST00000423907.5,ENST00000430107.1,ENST00000437308.5,ENST00000443219.5	lincRNA	-0.347297	-2.14328	0.535763	0.928558
ENSG00000224950	RP5-1086K13.1	ENST00000456414.2	lincRNA	-0.155639	0.578127	0.655136	0.972895
ENSG00000116815	CD58	ENST00000369489.9,ENST00000369487.3,ENST00000526981.1,ENST00000464088.5,ENST00000457047.6	nonsense_mediated_decay,protein_coding	0.174567	4.66604	0.0653439	0.819203
ENSG00000177173	NAP1L4P1	ENST00000319092.5	processed_pseudogene	-2.02799	-2.40933	0.000579414	0.159341
ENSG00000143061	IGSF3	ENST00000369483.5,ENST00000481589.1,ENST00000318837.6,ENST00000369486.7	protein_coding	0.0368383	0.587796	0.927322	1
ENSG00000223489	NEFHP1	ENST00000412845.1	processed_pseudogene	-0.2921	-4.19508	0.121585	0.842429
ENSG00000116824	CD2	ENST00000369477.1,ENST00000369478.3	protein_coding	0.182417	-4.14872	0.793133	1
ENSG00000225079	FTH1P22	ENST00000456305.2	processed_pseudogene	-0.0103539	-4.23811	0.967769	1
ENSG00000272715	RP4-753F5.1	ENST00000610171.1	lincRNA	1.14718	-3.56033	0.00324277	0.352819
ENSG00000134247	PTGFRN	ENST00000496699.1,ENST00000497385.1,ENST00000393203.2	processed_transcript,protein_coding	0.110939	5.99991	0.324499	0.851147
ENSG00000134256	CD101	ENST00000369470.1,ENST00000460180.1,ENST00000467588.1,ENST00000256652.8	processed_transcript,protein_coding	0.316008	2.5029	0.117329	0.842429
ENSG00000116830	TTF2	ENST00000463696.1,ENST00000427271.1,ENST00000480701.1,ENST00000369466.8,ENST00000492682.5,ENST00000469638.1,ENST00000470935.1	processed_transcript,protein_coding	-0.095679	4.95279	0.295817	0.851147
ENSG00000134253	TRIM45	ENST00000256649.8,ENST00000497970.5,ENST00000369461.3,ENST00000369464.7,ENST00000485032.1	nonsense_mediated_decay,protein_coding	0.0909633	0.492929	0.742546	1
ENSG00000271427	RP11-188D8.1	ENST00000604156.1	lincRNA	-0.22558	-3.74604	0.37883	0.851147
ENSG00000198162	MAN1A2	ENST00000421535.5,ENST00000356554.7,ENST00000482811.1,ENST00000422329.1,ENST00000449370.6	processed_transcript,protein_coding	-0.107891	5.16543	0.211416	0.842429
ENSG00000226755	VPS25P1	ENST00000455691.2	processed_pseudogene	1.77636e-15	-4.43057	1	1
ENSG00000183508	FAM46C	ENST00000369448.3	protein_coding	-0.337376	-0.655864	0.508875	0.917679
ENSG00000228217	PNRC2P1	ENST00000423940.1	processed_pseudogene	-0.439175	-2.76467	0.354411	0.851147
ENSG00000196505	GDAP2	ENST00000494224.1,ENST00000464026.1,ENST00000493555.5,ENST00000369442.3,ENST00000491626.5,ENST00000369443.9	processed_transcript,protein_coding	0.0476881	4.38829	0.607421	0.958605
ENSG00000065183	WDR3	ENST00000471680.1,ENST00000369441.7,ENST00000487202.5,ENST00000349139.5	processed_transcript,protein_coding	0.0266646	4.49527	0.801057	1
ENSG00000155761	SPAG17	ENST00000463628.1,ENST00000470550.1,ENST00000486589.1,ENST00000492438.5,ENST00000469128.1,ENST00000483383.1,ENST00000478697.5,ENST00000465053.1,ENST00000437255.1,ENST00000473472.1,ENST00000477444.1,ENST00000466857.5,ENST00000336338.9	processed_transcript,protein_coding	1.01548	-2.97086	0.0583244	0.813444
ENSG00000226126	PSMC1P12	ENST00000436509.2	processed_pseudogene	0.322137	-4.10743	0.318909	0.851147
ENSG00000092607	TBX15	ENST00000369429.3,ENST00000449873.5,ENST00000207157.7	protein_coding	8.88178e-16	-4.43057	1	1
ENSG00000116874	WARS2	ENST00000235521.4,ENST00000497761.1,ENST00000497402.1,ENST00000495746.5,ENST00000369426.9	processed_transcript,protein_coding	-0.0551683	2.66102	0.692233	0.985497
ENSG00000223575	RBMX2P3	ENST00000450122.2	processed_pseudogene	0.0427912	-4.28447	0.855564	1
ENSG00000236804	RPS3AP12	ENST00000443616.1	processed_pseudogene	1.77636e-15	-4.43057	1	1
ENSG00000227056	RPL6P2	ENST00000425480.2	processed_pseudogene	8.88178e-16	-4.43057	1	1
ENSG00000235595	GAPDHP23	ENST00000444823.1	processed_pseudogene	-0.13261	-4.33174	0.291926	0.851147
ENSG00000226443	GAPDHP32	ENST00000433816.1	processed_pseudogene	0.267914	-4.19192	0.159771	0.842429
ENSG00000239873	GAPDHP27	ENST00000447427.2	processed_pseudogene	-0.0909662	-4.37952	0.352752	0.851147
ENSG00000240244	GAPDHP33	ENST00000443168.1	processed_pseudogene	-0.137594	-3.75011	0.916965	1
ENSG00000198857	HSD3BP5	ENST00000434856.1	transcribed_unprocessed_pseudogene	8.88178e-16	-4.43057	1	1
ENSG00000143067	ZNF697	ENST00000421812.2	protein_coding	-0.0893757	3.57954	0.432327	0.879197
ENSG00000092621	PHGDH	ENST00000369407.3,ENST00000482968.1,ENST00000493622.5,ENST00000462324.1,ENST00000369409.8,ENST00000469443.1,ENST00000496756.1	processed_transcript,protein_coding	-1.19798	2.15421	3.96715e-05	0.0362349
ENSG00000134193	REG4	ENST00000530654.1,ENST00000256585.9,ENST00000354219.5,ENST00000369401.4	protein_coding	1.77636e-15	-4.43057	1	1
ENSG00000227205	PFN1P9	ENST00000475753.2	processed_pseudogene	0.0881595	-4.37962	0.344755	0.851147
ENSG00000134250	NOTCH2	ENST00000489731.1,ENST00000479412.2,ENST00000478864.1,ENST00000256646.6,ENST00000640021.1,ENST00000493703.1,ENST00000602566.5,ENST00000579475.7	nonsense_mediated_decay,processed_transcript,retained_intron,protein_coding	0.0597742	7.84918	0.582632	0.947472
ENSG00000265808	SEC22B	ENST00000578049.3,ENST00000618538.1	protein_coding	0.225006	6.9197	0.00865297	0.485784
ENSG00000274642	CH17-472G23.1	ENST00000612320.1	unprocessed_pseudogene	-0.231722	-2.9465	0.742253	1
ENSG00000223804	CH17-472G23.2	ENST00000621564.1,ENST00000613290.4,ENST00000616141.4,ENST00000617318.4	transcribed_unprocessed_pseudogene,processed_transcript	0.222064	-0.00266951	0.451602	0.891231
ENSG00000270392	PFN1P2	ENST00000621347.1,ENST00000604437.2	transcribed_processed_pseudogene,processed_transcript	0.234471	-2.16391	0.555553	0.935514
ENSG00000270231	NBPF8	ENST00000583271.5	unprocessed_pseudogene	-0.135197	3.4996	0.437976	0.883079
ENSG00000275131	CH17-472G23.4	ENST00000612480.2,ENST00000637601.1	transcribed_unprocessed_pseudogene,processed_transcript	0.417332	2.52912	0.040433	0.782667
ENSG00000273136	NBPF26	ENST00000609741.2,ENST00000620612.5,ENST00000617913.4,ENST00000611287.4,ENST00000624419.1,ENST00000615145.4,ENST00000615219.4,ENST00000611702.4,ENST00000619748.4	protein_coding	0.0299647	2.45746	0.830047	1
ENSG00000263353	PPIAL4A	ENST00000577856.2	protein_coding	0.184238	-4.33012	0.198868	0.842429
ENSG00000226067	LINC00623	ENST00000615424.4,ENST00000621058.4,ENST00000617702.1,ENST00000614062.1,ENST00000613486.1	lincRNA	0.0611027	2.84797	0.657859	0.973223
ENSG00000198019	FCGR1B	ENST00000369384.8,ENST00000623603.3,ENST00000615565.4,ENST00000471609.2,ENST00000453173.2,ENST00000466915.1,ENST00000369383.8,ENST00000472543.5,ENST00000369178.5,ENST00000616817.4	nonsense_mediated_decay,processed_transcript,retained_intron,protein_coding	0.084732	4.33574	0.593951	0.954446
ENSG00000223345	HIST2H2BA	ENST00000412169.1,ENST00000430394.1	transcribed_unprocessed_pseudogene,processed_transcript	0.875818	-3.65722	0.0135066	0.57359
ENSG00000227193	RP11-439A17.4	ENST00000427872.1	lincRNA	0.284343	-4.15046	0.166624	0.842429
ENSG00000213244	HIST2H3DP1	ENST00000401004.2	unprocessed_pseudogene	0.0829576	-4.37995	0.383563	0.851147
ENSG00000188610	FAM72B	ENST00000452190.2,ENST00000471903.6,ENST00000619376.4,ENST00000468129.2,ENST00000369390.7,ENST00000616749.1,ENST00000355228.8	processed_transcript,protein_coding	-0.0795923	2.26673	0.619915	0.96428
ENSG00000171943	SRGAP2C	ENST00000367123.7,ENST00000412759.2,ENST00000304465.7,ENST00000613462.1,ENST00000617209.1	processed_transcript,protein_coding	-0.07608	4.27215	0.470122	0.900176
ENSG00000227082	CH17-437K3.1	ENST00000417218.1	lincRNA	-0.525895	-0.200431	0.103504	0.842429
ENSG00000231429	RP11-343N15.2	ENST00000445260.2	lincRNA	-0.410526	-3.35301	0.222102	0.842429
ENSG00000228826	RP11-344P13.4	ENST00000437523.2	lincRNA	-0.405325	-3.95245	0.260664	0.848562
ENSG00000233432	RP11-344P13.3	ENST00000425455.2	processed_pseudogene	-0.15215	-4.33186	0.213894	0.842429
ENSG00000272583	RP11-344P13.6	ENST00000609485.1	lincRNA	0.488334	-1.99124	0.564367	0.939601
ENSG00000231752	EMBP1	ENST00000458200.2,ENST00000622787.4,ENST00000618253.1	transcribed_unprocessed_pseudogene,processed_transcript	-0.172299	2.11772	0.384667	0.852334
ENSG00000203825	RP11-744H18.1	ENST00000449715.1	unprocessed_pseudogene	0.0786206	-4.38018	0.381192	0.851147
ENSG00000179571	NBPF17P	ENST00000401087.3	unprocessed_pseudogene	0.256598	-4.15148	0.275295	0.848562
ENSG00000232721	RP11-403I13.5	ENST00000443018.2	lincRNA	0.0665058	-1.38887	0.820965	1
ENSG00000223779	RP11-403I13.4	ENST00000442049.2	unprocessed_pseudogene	-0.0753583	-4.38042	0.367549	0.851147
ENSG00000242352	FAM91A3P	ENST00000456826.2	transcribed_processed_pseudogene	-0.349306	-4.15216	0.0932051	0.842429
ENSG00000263590	RP11-403I13.7	ENST00000424684.2	lincRNA	0.170283	-4.33082	0.209216	0.842429
ENSG00000233430	RP11-403I13.9	ENST00000449024.2	unprocessed_pseudogene	-0.203442	-4.28238	0.223465	0.842429
ENSG00000265531	FCGR1CP	ENST00000579737.3	unprocessed_pseudogene	-0.0510728	4.0637	0.756288	1
ENSG00000240929	HIST2H2BB	ENST00000609585.1,ENST00000449108.1	transcribed_unprocessed_pseudogene,processed_transcript	0.507473	-2.68631	0.354944	0.851147
ENSG00000234571	RP5-998N21.4	ENST00000415338.1	lincRNA	0.504334	-3.99115	0.0566017	0.813444
ENSG00000273213	RP5-998N21.10	ENST00000609879.1	processed_transcript	-0.190949	-3.59498	0.407861	0.864499
ENSG00000263513	FAM72C	ENST00000369175.4,ENST00000584486.5	protein_coding	-0.297276	-0.71128	0.727934	0.997671
ENSG00000270872	SRGAP2D	ENST00000605551.2	unprocessed_pseudogene	0.163214	0.818203	0.572069	0.941999
ENSG00000232527	RP11-14N7.2	ENST00000420597.1,ENST00000457390.1,ENST00000452399.5,ENST00000294715.6	lincRNA	1.77636e-15	-4.43057	1	1
ENSG00000237343	RP11-763B22.4	ENST00000455105.1	lincRNA	8.88178e-16	-4.43057	1	1
ENSG00000266338	NBPF15	ENST00000488031.6,ENST00000578953.1,ENST00000581897.6,ENST00000584575.2,ENST00000478419.5,ENST00000577412.5,ENST00000579734.6,ENST00000584793.6	processed_transcript,protein_coding	-0.0560108	3.27767	0.683647	0.983009
ENSG00000227212	PFN1P6	ENST00000476786.1	processed_pseudogene	-0.358288	-4.02641	0.129484	0.842429
ENSG00000279782	PPIAL4F	ENST00000581138.2	protein_coding	1.77636e-15	-4.43057	1	1
ENSG00000196369	SRGAP2B	ENST00000463366.1,ENST00000612199.4,ENST00000467933.2,ENST00000621582.1,ENST00000494534.1,ENST00000619678.1	nonsense_mediated_decay,processed_transcript,protein_coding	0.143455	3.66636	0.200893	0.842429
ENSG00000271644	RP3-365I19.2	ENST00000604134.1	processed_pseudogene	-0.0909662	-4.37952	0.352752	0.851147
ENSG00000215784	FAM72D	ENST00000400889.2	protein_coding	-0.48479	0.347461	0.130192	0.842429
ENSG00000283752	CH17-195P21.1	ENST00000640951.1	unprocessed_pseudogene	0.350626	-4.06445	0.13409	0.842429
ENSG00000272419	RP11-403I13.8	ENST00000614510.4,ENST00000621798.4,ENST00000610324.1,ENST00000621033.1,ENST00000418192.2,ENST00000638217.1,ENST00000616993.1,ENST00000606004.5,ENST00000578899.5	transcribed_unprocessed_pseudogene,processed_transcript,retained_intron	0.23942	2.20631	0.165422	0.842429
ENSG00000223612	RP11-289I10.2	ENST00000433527.1	processed_pseudogene	0.517776	-1.26698	0.243266	0.848562
ENSG00000276216	CH17-373J23.1	ENST00000618589.1	lincRNA	0.471855	-3.40145	0.392973	0.85498
ENSG00000236140	RP11-89F3.2	ENST00000427732.1	lincRNA	1.77636e-15	-4.43057	1	1
ENSG00000162825	NBPF20	ENST00000622803.4,ENST00000620821.1,ENST00000369373.9,ENST00000594479.7,ENST00000392971.6	protein_coding	-0.111616	1.9053	0.60614	0.958424
ENSG00000234367	PFN1P3	ENST00000443612.1	processed_pseudogene	-0.218121	-4.23853	0.190163	0.842429
ENSG00000275064	CH17-262O2.1	ENST00000444680.3	unprocessed_pseudogene	0.37719	-3.30315	0.304765	0.851147
ENSG00000272150	NBPF25P	ENST00000619932.4,ENST00000606775.2	transcribed_unprocessed_pseudogene,processed_transcript	0.197555	0.587485	0.431926	0.878873
ENSG00000117262	GPR89A	ENST00000524525.5,ENST00000492401.2,ENST00000465185.2,ENST00000460277.5,ENST00000466593.5,ENST00000528944.5,ENST00000527989.1,ENST00000313835.13,ENST00000478703.5,ENST00000462900.2,ENST00000534502.5,ENST00000532574.5,ENST00000493684.5	nonsense_mediated_decay,processed_transcript,retained_intron,protein_coding	-0.0173616	1.77935	0.926585	1
ENSG00000174827	PDZK1	ENST00000417171.5,ENST00000465595.1,ENST00000451928.6,ENST00000429537.6,ENST00000443667.1,ENST00000344770.6,ENST00000466386.5	processed_transcript,protein_coding	-0.644093	-2.94656	0.28158	0.848562
ENSG00000117281	CD160	ENST00000369288.6,ENST00000401557.7,ENST00000235933.10,ENST00000584442.2,ENST00000616463.1	protein_coding	-0.147763	-2.76602	0.721963	0.994989
ENSG00000265491	RNF115	ENST00000582693.4,ENST00000539368.2	retained_intron,protein_coding	-0.0391102	5.37107	0.623546	0.965166
ENSG00000186141	POLR3C	ENST00000489436.1,ENST00000466003.1,ENST00000479819.1,ENST00000471254.5,ENST00000334163.3,ENST00000369294.5	processed_transcript,protein_coding	0.0182303	4.88793	0.850045	1
ENSG00000186364	NUDT17	ENST00000498192.5,ENST00000444015.2,ENST00000334513.5,ENST00000460879.5,ENST00000477878.5	processed_transcript,retained_intron,protein_coding	0.128445	2.1319	0.474664	0.90193
ENSG00000131788	PIAS3	ENST00000498436.2,ENST00000475261.1,ENST00000393046.3,ENST00000484423.5,ENST00000393045.6,ENST00000463514.2,ENST00000472114.5,ENST00000369299.7,ENST00000369298.5	retained_intron,protein_coding	0.0436854	4.79071	0.637225	0.968428
ENSG00000198483	ANKRD35	ENST00000544626.2,ENST00000355594.8	protein_coding	0.288711	1.2203	0.320179	0.851147
ENSG00000143127	ITGA10	ENST00000539363.2,ENST00000481236.1,ENST00000369304.7,ENST00000468261.1	processed_transcript,retained_intron,protein_coding	-0.0555054	-0.00328901	0.86201	1
ENSG00000131779	PEX11B	ENST00000428634.1,ENST00000369306.7,ENST00000537888.1	protein_coding	0.0216025	4.37115	0.831931	1
ENSG00000265241	RBM8A	ENST00000498663.5,ENST00000632040.1,ENST00000634130.1,ENST00000632555.1,ENST00000633781.1,ENST00000583313.6,ENST00000634161.1,ENST00000369307.4,ENST00000484825.1	nonsense_mediated_decay,retained_intron,protein_coding	-0.0140729	6.04213	0.839691	1
ENSG00000211451	GNRHR2	ENST00000604273.1,ENST00000312753.9,ENST00000581100.6,ENST00000619161.5,ENST00000361928.2	processed_transcript,transcribed_unitary_pseudogene	0.0462517	-0.959994	0.955374	1
ENSG00000280778	CH17-270A2.2	ENST00000625258.1,ENST00000630636.1	processed_transcript,protein_coding	0.0359257	-1.78845	0.774666	1
ENSG00000271601	LIX1L	ENST00000604000.3	protein_coding	0.0167557	5.46298	0.863677	1
ENSG00000272031	ANKRD34A	ENST00000619519.1,ENST00000619813.1,ENST00000606888.2	protein_coding	0.61449	-0.579379	0.143382	0.842429
ENSG00000121851	POLR3GL	ENST00000471706.1,ENST00000622508.4,ENST00000369313.7,ENST00000369314.1	retained_intron,protein_coding	-0.13194	3.68878	0.22712	0.843888
ENSG00000265972	TXNIP	ENST00000425134.2,ENST00000488537.1,ENST00000582401.5,ENST00000486597.1	retained_intron,protein_coding	-0.429268	8.79864	0.00318228	0.351064
ENSG00000233396	LINC01719	ENST00000457465.3,ENST00000612371.4,ENST00000619720.1,ENST00000452883.5,ENST00000611275.4,ENST00000610820.4	lincRNA	0.887632	-2.772	0.146576	0.842429
ENSG00000271425	NBPF10	ENST00000617010.2,ENST00000583866.8	protein_coding	-0.0608206	2.57955	0.728578	0.997891
ENSG00000213240	RP11-458D21.5	ENST00000612520.1	nonsense_mediated_decay	0.372797	-4.02434	0.121081	0.842429
ENSG00000264343	NOTCH2NL	ENST00000578207.5,ENST00000579793.6,ENST00000362074.7,ENST00000479995.2	processed_transcript,protein_coding	1.01203	-0.315753	0.0861938	0.842429
ENSG00000276509	CH17-353B19.1	ENST00000622359.1	lincRNA	0.298055	-3.95237	0.413808	0.867068
ENSG00000277406	CH17-385C13.2	ENST00000618406.1	unprocessed_pseudogene	1.65399	-1.40381	5.11979e-05	0.0416365
ENSG00000270339	CH17-385C13.3	ENST00000584068.3	protein_coding	0.0657499	-3.77605	0.855342	1
ENSG00000276975	HYDIN2	ENST00000614586.2,ENST00000493714.1,ENST00000496036.1	transcribed_unprocessed_pseudogene,processed_transcript	-0.15386	-4.33019	0.257854	0.848562
ENSG00000268043	NBPF12	ENST00000617614.4,ENST00000617844.4,ENST00000611443.4,ENST00000617931.4,ENST00000613714.2,ENST00000439206.6,ENST00000617864.3,ENST00000579935.8	protein_coding	0.0592052	3.24586	0.667007	0.977679
ENSG00000227242	NBPF13P	ENST00000444082.2	unprocessed_pseudogene	0.334164	-4.15079	0.108911	0.842429
ENSG00000225603	RP11-325P15.1	ENST00000435000.2	processed_pseudogene	0.0786206	-4.38018	0.381192	0.851147
ENSG00000230832	RP11-325P15.2	ENST00000438469.2	processed_pseudogene	-0.360183	-3.65125	0.482377	0.905179
ENSG00000131791	PRKAB2	ENST00000496858.1,ENST00000254101.3,ENST00000474939.1	processed_transcript,protein_coding	0.0626673	3.82889	0.602766	0.957115
ENSG00000273071	RP11-337C18.10	ENST00000606856.1	processed_transcript	0.183046	1.04523	0.418683	0.870173
ENSG00000131781	FMO5	ENST00000533848.2,ENST00000369272.7,ENST00000533174.5,ENST00000619062.1,ENST00000578284.5,ENST00000441068.6,ENST00000527849.5,ENST00000254090.8,ENST00000478432.1	nonsense_mediated_decay,processed_transcript,retained_intron,protein_coding	0.305824	2.41043	0.0619085	0.81493
ENSG00000180867	PDIA3P1	ENST00000471856.1	processed_pseudogene	-0.28754	1.81817	0.114522	0.842429
ENSG00000226015	CCT8P1	ENST00000413611.2	processed_pseudogene	0.986833	-0.874896	0.0212957	0.654285
ENSG00000236806	RPL7AP15	ENST00000446956.1	processed_pseudogene	-0.210343	-4.1057	0.768517	1
ENSG00000131778	CHD1L	ENST00000369258.8,ENST00000469625.2,ENST00000431239.5,ENST00000361293.9,ENST00000485113.5,ENST00000492728.1,ENST00000467213.5,ENST00000369259.4,ENST00000622533.4,ENST00000488864.5,ENST00000639534.1	nonsense_mediated_decay,processed_transcript,retained_intron,protein_coding	0.0425075	5.4215	0.619696	0.96428
ENSG00000116128	BCL9	ENST00000497938.1,ENST00000234739.7,ENST00000473292.1	processed_transcript,protein_coding	0.145717	2.73007	0.30212	0.851147
ENSG00000162836	ACP6	ENST00000493129.2,ENST00000613673.4,ENST00000583509.6,ENST00000614551.1,ENST00000487562.5,ENST00000609196.5,ENST00000460583.1,ENST00000392988.6,ENST00000611629.4,ENST00000620634.4	nonsense_mediated_decay,retained_intron,protein_coding	0.331893	2.84797	0.0743489	0.833169
ENSG00000265107	GJA5	ENST00000430508.1,ENST00000621517.1,ENST00000579774.2	protein_coding	0.114229	-0.895106	0.652173	0.972075
ENSG00000223728	RP11-314N2.2	ENST00000458399.2	processed_pseudogene	8.88178e-16	-4.43057	1	1
ENSG00000188092	GPR89B	ENST00000490955.1,ENST00000468618.6,ENST00000314163.11,ENST00000461786.5,ENST00000491975.5,ENST00000488165.5,ENST00000478307.5,ENST00000488603.5	nonsense_mediated_decay,retained_intron,protein_coding	0.0924737	1.34714	0.685192	0.983337
ENSG00000273059	XXyac-YX155B6.7	ENST00000610161.1	lincRNA	0.414976	-3.46126	0.56102	0.937284
ENSG00000274372	RP11-94I2.4	ENST00000614663.4,ENST00000617309.1	lincRNA	0.24231	-4.23614	0.194344	0.842429
ENSG00000229828	PDE4DIPP1	ENST00000420737.2	unprocessed_pseudogene	-0.279257	-2.48925	0.65596	0.972895
ENSG00000263956	NBPF11	ENST00000614015.4,ENST00000613531.1,ENST00000614506.4,ENST00000614785.4,ENST00000615281.4	nonsense_mediated_decay,protein_coding	0.0105724	3.3015	0.984014	1
ENSG00000198658	ABHD17AP1	ENST00000358206.4	unprocessed_pseudogene	0.0433326	-1.92944	0.921179	1
ENSG00000227733	RP4-565E6.1	ENST00000496508.1,ENST00000611286.4,ENST00000634551.1,ENST00000596091.5,ENST00000599387.5,ENST00000596220.1,ENST00000611617.5,ENST00000616018.1,ENST00000611452.4,ENST00000629702.3,ENST00000622642.4,ENST00000614606.4,ENST00000464343.6,ENST00000628902.1,ENST00000620213.4,ENST00000599640.5,ENST00000482381.2,ENST00000628063.2	lincRNA	-0.0761776	-4.15107	0.905523	1
ENSG00000274020	LINC01138	ENST00000614292.1,ENST00000445201.2,ENST00000639159.1,ENST00000434245.3,ENST00000638958.1,ENST00000640832.1,ENST00000639181.1,ENST00000622328.1,ENST00000440862.2,ENST00000613452.1	lincRNA,retained_intron	0.163686	1.99331	0.386372	0.853741
ENSG00000235988	RP11-495P10.4	ENST00000452108.1	processed_pseudogene	-0.203947	-3.42297	0.671816	0.979393
ENSG00000224481	RP11-495P10.3	ENST00000452996.1	lincRNA	0.234849	-4.28303	0.155467	0.842429
ENSG00000272824	RP6-74O6.6	ENST00000609678.1	lincRNA	0.16288	-1.6758	0.731832	0.998697
ENSG00000231551	RP11-495P10.1	ENST00000635493.1,ENST00000634549.1,ENST00000635587.1,ENST00000445243.1,ENST00000426101.5,ENST00000640776.1,ENST00000634638.1	transcribed_unprocessed_pseudogene,processed_transcript	0.180433	-0.217657	0.681177	0.982164
ENSG00000225871	RP11-495P10.10	ENST00000454544.2	processed_pseudogene	-0.268318	-2.76369	0.590053	0.952402
ENSG00000236334	PPIAL4G	ENST00000419275.2	protein_coding	8.88178e-16	-4.43057	1	1
ENSG00000270629	NBPF14	ENST00000581201.5,ENST00000614329.4,ENST00000621066.4,ENST00000616120.4,ENST00000620240.1,ENST00000611826.4,ENST00000606877.2,ENST00000621070.4,ENST00000614999.4,ENST00000619423.4,ENST00000593495.2	protein_coding	-0.0915364	4.12518	0.390324	0.854357
ENSG00000275140	CH17-478G19.2	ENST00000616023.1	unprocessed_pseudogene	0.0795272	-4.28331	0.865957	1
ENSG00000178104	PDE4DIP	ENST00000530130.2,ENST00000530062.5,ENST00000613995.4,ENST00000369354.7,ENST00000617454.4,ENST00000524974.5,ENST00000479369.6,ENST00000534466.1,ENST00000313431.13,ENST00000585156.5,ENST00000621371.4,ENST00000527901.1,ENST00000528060.1,ENST00000469668.2,ENST00000369347.8,ENST00000533845.1,ENST00000617527.4,ENST00000369351.7,ENST00000617248.4,ENST00000618504.4,ENST00000620605.4,ENST00000526664.5,EN…	nonsense_mediated_decay,processed_transcript,retained_intron,protein_coding	0.230714	7.17997	0.0358967	0.763703
ENSG00000254539	RP4-791M13.3	ENST00000466343.2	lincRNA	-0.0706998	-4.15185	0.924377	1
ENSG00000269713	NBPF9	ENST00000615421.4,ENST00000621074.4,ENST00000621645.4,ENST00000611593.1,ENST00000613969.4,ENST00000613595.4,ENST00000483630.5,ENST00000610300.4,ENST00000584027.8	retained_intron,protein_coding	0.178472	4.20897	0.073671	0.832385
ENSG00000274019	CH17-78J1.1	ENST00000622818.1	unprocessed_pseudogene	0.0772767	-4.38028	0.374142	0.851147
ENSG00000274265	CH17-189H20.1	ENST00000619653.1,ENST00000612135.1,ENST00000611769.4	lincRNA	0.46491	-0.891678	0.382097	0.851147
ENSG00000215861	WI2-1896O14.1	ENST00000313342.8	unprocessed_pseudogene	0.185851	4.60452	0.12019	0.842429
ENSG00000274423	RP11-544O24.2	ENST00000618702.1	unprocessed_pseudogene	-0.120005	-3.32935	0.790235	1
ENSG00000271383	NBPF19	ENST00000611931.4,ENST00000621744.4,ENST00000426482.3,ENST00000612881.4,ENST00000578189.1,ENST00000369227.7	protein_coding	0.22858	5.00144	0.0471953	0.795224
ENSG00000263464	PPIAL4C	ENST00000585245.2	protein_coding	0.186039	-3.77965	0.479095	0.903752
ENSG00000277147	LINC00869	ENST00000435115.5,ENST00000610297.1,ENST00000620190.1,ENST00000429388.5,ENST00000622695.1,ENST00000439719.5,ENST00000610578.4,ENST00000430442.2,ENST00000622079.1,ENST00000621156.1	lincRNA	0.680164	1.84514	0.00142237	0.252503
ENSG00000275557	RP11-353N4.6	ENST00000617712.1	lincRNA	1.00481	-3.15453	0.0218138	0.657913
ENSG00000234232	RP11-353N4.5	ENST00000636533.1,ENST00000636086.1,ENST00000622585.1,ENST00000609662.2,ENST00000617878.2,ENST00000615436.2	transcribed_unprocessed_pseudogene,processed_transcript	0.161291	-3.77811	0.68636	0.983817
ENSG00000150337	FCGR1A	ENST00000489704.1,ENST00000489479.1,ENST00000369168.4,ENST00000444948.5	processed_transcript,protein_coding	-0.0560345	6.51199	0.563244	0.938681
ENSG00000203814	HIST2H2BF	ENST00000369167.2,ENST00000620458.1,ENST00000469483.1,ENST00000545683.1,ENST00000420462.1	processed_transcript,protein_coding	-0.303342	-0.748442	0.46498	0.897959
ENSG00000183598	HIST2H3D	ENST00000331491.1	protein_coding	-0.151949	-3.77495	0.543068	0.931415
ENSG00000270882	HIST2H4A	ENST00000613412.1,ENST00000614272.1,ENST00000618193.1,ENST00000578186.2	nonsense_mediated_decay,protein_coding	0.911897	-2.25456	0.11765	0.842429
ENSG00000203812	HIST2H2AA3	ENST00000369159.2	protein_coding	-0.0830118	-3.98706	0.961908	1
ENSG00000220323	HIST2H2BD	ENST00000369385.5	processed_pseudogene	0.474702	-2.53171	0.389957	0.854357
ENSG00000272993	RP11-196G18.24	ENST00000608318.1	lincRNA	0.316638	-0.8551	0.682514	0.982816
ENSG00000203819	HIST2H2BC	ENST00000498492.2	processed_pseudogene	0.537428	-2.54669	0.37329	0.851147
ENSG00000272196	HIST2H2AA4	ENST00000607355.2	protein_coding	-0.212823	-3.99178	0.270095	0.848562
ENSG00000270276	HIST2H4B	ENST00000579512.2,ENST00000621520.1,ENST00000612061.1	nonsense_mediated_decay,protein_coding	-0.0801185	-4.19469	0.696683	0.987436
ENSG00000184678	HIST2H2BE	ENST00000369155.3	protein_coding	-0.413402	2.35129	0.0758897	0.835554
ENSG00000184260	HIST2H2AC	ENST00000331380.3	protein_coding	0.192825	-1.51191	0.670552	0.978818
ENSG00000184270	HIST2H2AB	ENST00000331128.4	protein_coding	-0.453232	-4.109	0.0555326	0.813444
ENSG00000178096	BOLA1	ENST00000369150.1,ENST00000476344.1,ENST00000369153.2,ENST00000369152.5	processed_transcript,protein_coding	-0.144274	2.42936	0.364964	0.851147
ENSG00000159164	SV2A	ENST00000369145.1,ENST00000369146.7	protein_coding	-0.424212	-2.0174	0.422073	0.873073
ENSG00000143368	SF3B4	ENST00000457312.1,ENST00000271628.8	protein_coding	-0.0133229	6.65577	0.839667	1
ENSG00000014914	MTMR11	ENST00000369140.7,ENST00000482025.5,ENST00000482343.5,ENST00000490310.1,ENST00000466496.5,ENST00000439741.3,ENST00000479272.1,ENST00000495054.1,ENST00000493562.1,ENST00000492824.5	processed_transcript,retained_intron,protein_coding	1.11929	-0.662275	0.0127366	0.565009
ENSG00000264522	OTUD7B	ENST00000619871.1,ENST00000417191.2,ENST00000581312.5	retained_intron,protein_coding	-0.154149	1.60893	0.540862	0.930267
ENSG00000136631	VPS45	ENST00000477558.1,ENST00000478999.1,ENST00000497638.2,ENST00000611412.4,ENST00000460366.5,ENST00000618148.1,ENST00000369130.7,ENST00000491789.1,ENST00000369128.9,ENST00000472756.1,ENST00000419023.2,ENST00000535106.5,ENST00000462852.5	nonsense_mediated_decay,processed_transcript,retained_intron,protein_coding	-0.132661	5.37708	0.101941	0.842429
ENSG00000023902	PLEKHO1	ENST00000479194.5,ENST00000485470.1,ENST00000369124.4,ENST00000369126.5,ENST00000492304.1,ENST00000441340.1,ENST00000502767.1,ENST00000607609.2,ENST00000477309.1	processed_transcript,retained_intron,protein_coding	0.12096	7.44467	0.203358	0.842429
ENSG00000143401	ANP32E	ENST00000534220.1,ENST00000533654.5,ENST00000583931.5,ENST00000534437.1,ENST00000369114.9,ENST00000532744.2,ENST00000369115.3,ENST00000436748.6,ENST00000629042.2,ENST00000616917.4	protein_coding	0.120936	5.45379	0.205473	0.842429
ENSG00000117362	APH1A	ENST00000360244.8,ENST00000369109.7,ENST00000486720.1,ENST00000236017.5,ENST00000414276.6,ENST00000486308.1,ENST00000476538.1,ENST00000493092.1,ENST00000461320.5	processed_transcript,retained_intron,protein_coding	-0.0368863	7.73323	0.606706	0.958605
ENSG00000118292	C1orf54	ENST00000369098.3,ENST00000369102.5,ENST00000369099.7	protein_coding	0.0235713	5.1235	0.799649	1
ENSG00000159208	CIART	ENST00000469255.5,ENST00000369094.5,ENST00000290363.5,ENST00000447007.5,ENST00000497211.1,ENST00000369095.5,ENST00000417398.5	processed_transcript,retained_intron,protein_coding	0.433007	2.02095	0.0216879	0.655668
ENSG00000266472	MRPS21	ENST00000614145.4,ENST00000581066.2	protein_coding	0.0244324	5.1922	0.798551	1
ENSG00000117360	PRPF3	ENST00000470824.1,ENST00000476970.1,ENST00000493553.1,ENST00000467329.5,ENST00000324862.6,ENST00000496202.5,ENST00000467514.1	processed_transcript,protein_coding	-0.100492	5.0799	0.290077	0.851147
ENSG00000163125	RPRD2	ENST00000401000.8,ENST00000369068.4,ENST00000492220.1,ENST00000369067.7	processed_transcript,protein_coding	-0.0408296	5.94061	0.614432	0.96246
ENSG00000143374	TARS2	ENST00000369064.7,ENST00000466989.1,ENST00000479372.1,ENST00000369053.3,ENST00000467982.6,ENST00000480070.5,ENST00000606933.5,ENST00000483046.1,ENST00000462578.1,ENST00000369054.6,ENST00000369051.7,ENST00000460794.1,ENST00000438568.6,ENST00000463555.1	nonsense_mediated_decay,processed_transcript,retained_intron,protein_coding	0.0734055	4.99551	0.411163	0.865872
ENSG00000143369	ECM1	ENST00000369047.8,ENST00000369049.8,ENST00000490346.1,ENST00000470432.5,ENST00000346569.6,ENST00000498579.5,ENST00000496744.5	processed_transcript,protein_coding	0.00725034	7.73334	0.953785	1
ENSG00000228126	FALEC	ENST00000416894.1	lincRNA	0.598455	-2.3015	0.21899	0.842429
ENSG00000143382	ADAMTSL4	ENST00000369038.6,ENST00000271643.8,ENST00000369039.9,ENST00000489159.1,ENST00000369041.9,ENST00000483335.1	processed_transcript,retained_intron,protein_coding	0.28227	4.47473	0.0873575	0.842429
ENSG00000203804	ADAMTSL4-AS1	ENST00000369035.2,ENST00000615012.1	processed_transcript,retained_intron	0.205486	-1.84352	0.607011	0.958605
ENSG00000143384	MCL1	ENST00000620947.4,ENST00000369026.2,ENST00000307940.3,ENST00000464132.1	processed_transcript,protein_coding	-0.157188	8.20376	0.059389	0.813444
ENSG00000143420	ENSA	ENST00000356527.9,ENST00000513281.5,ENST00000362052.7,ENST00000638926.1,ENST00000503345.1,ENST00000271690.12,ENST00000361532.9,ENST00000354702.3,ENST00000503241.1,ENST00000509582.5,ENST00000369014.9,ENST00000361631.9,ENST00000505321.1,ENST00000339643.9,ENST00000369016.8	nonsense_mediated_decay,processed_transcript,protein_coding	-0.0647175	7.22394	0.377716	0.851147
ENSG00000143457	GOLPH3L	ENST00000479757.1,ENST00000427665.1,ENST00000271732.7	processed_transcript,protein_coding	0.00367708	4.43067	0.987769	1
ENSG00000143452	HORMAD1	ENST00000486497.1,ENST00000361824.6,ENST00000442853.5,ENST00000368987.5,ENST00000476530.1,ENST00000470397.5,ENST00000368995.8,ENST00000322343.11	processed_transcript,protein_coding	0.903214	-0.971658	0.102186	0.842429
ENSG00000163131	CTSS	ENST00000368985.7,ENST00000472977.6,ENST00000483930.1,ENST00000448301.6,ENST00000607427.1,ENST00000480760.1	nonsense_mediated_decay,processed_transcript,protein_coding	-0.116745	9.98257	0.153005	0.842429
ENSG00000143387	CTSK	ENST00000480670.1,ENST00000271651.7,ENST00000443913.1	processed_transcript,protein_coding	-0.381495	7.1094	0.00497776	0.40646
ENSG00000143437	ARNT	ENST00000504358.1,ENST00000512296.5,ENST00000358595.9,ENST00000505755.5,ENST00000515192.5,ENST00000468970.1,ENST00000505979.5,ENST00000354396.6,ENST00000478972.2,ENST00000497108.6,ENST00000471844.6,ENST00000510273.1	nonsense_mediated_decay,processed_transcript,retained_intron,protein_coding	-0.0205068	6.92815	0.760817	1
ENSG00000283324	RP11-235D19.4	ENST00000636087.1	protein_coding	-0.145748	-4.33075	0.259813	0.848562
ENSG00000143379	SETDB1	ENST00000463774.1,ENST00000448029.5,ENST00000368962.6,ENST00000533529.1,ENST00000498193.5,ENST00000497314.1,ENST00000481219.1,ENST00000368969.8,ENST00000271640.9,ENST00000368964.3,ENST00000487584.6,ENST00000368963.5,ENST00000528749.1,ENST00000459773.1,ENST00000525956.5,ENST00000423081.1,ENST00000534805.5	nonsense_mediated_decay,processed_transcript,retained_intron,protein_coding	-0.042389	5.69481	0.559702	0.936989
ENSG00000143418	CERS2	ENST00000482825.7,ENST00000361419.9,ENST00000460664.5,ENST00000368949.8,ENST00000560793.6,ENST00000559660.1,ENST00000271688.10,ENST00000558062.5,ENST00000457392.1,ENST00000421609.5,ENST00000559020.1,ENST00000561294.5,ENST00000345896.8,ENST00000368954.9	processed_transcript,retained_intron,protein_coding	0.056507	7.82592	0.471202	0.900477
ENSG00000143412	ANXA9	ENST00000474997.1,ENST00000368947.8	processed_transcript,protein_coding	0.211211	0.810869	0.496263	0.912091
ENSG00000143409	MINDY1	ENST00000361738.10,ENST00000312210.9,ENST00000622754.4,ENST00000470877.1,ENST00000497067.1,ENST00000361936.9,ENST00000493834.2	processed_transcript,protein_coding	0.175536	4.89208	0.128988	0.842429
ENSG00000143363	PRUNE1	ENST00000431193.5,ENST00000368934.1,ENST00000475722.5,ENST00000271620.7,ENST00000467771.5,ENST00000462440.5,ENST00000368935.1,ENST00000450884.5,ENST00000368936.5,ENST00000368937.5	processed_transcript,protein_coding	0.0152728	4.37119	0.891309	1
ENSG00000163141	BNIPL	ENST00000491386.1,ENST00000392802.3,ENST00000361277.9,ENST00000368931.7,ENST00000485855.1,ENST00000295294.11	nonsense_mediated_decay,processed_transcript,protein_coding	-0.0413694	-0.990419	0.8846	1
ENSG00000143443	C1orf56	ENST00000368926.5,ENST00000473308.1,ENST00000465135.1	processed_transcript,protein_coding	0.596051	1.57207	0.0164584	0.617308
ENSG00000197622	CDC42SE1	ENST00000483763.5,ENST00000540998.5,ENST00000491825.1,ENST00000492796.5,ENST00000470278.5,ENST00000439374.6,ENST00000357235.5	processed_transcript,retained_intron,protein_coding	0.0229643	7.61224	0.783898	1
ENSG00000213190	MLLT11	ENST00000368921.4	protein_coding	0.619735	1.39278	0.0153251	0.603722
ENSG00000143458	GABPB2	ENST00000368918.7,ENST00000368916.1,ENST00000467551.1,ENST00000462520.5,ENST00000489549.5,ENST00000486076.5	processed_transcript,protein_coding	-0.0433505	4.08483	0.651508	0.971556
ENSG00000143434	SEMA6C	ENST00000368913.7,ENST00000464018.5,ENST00000485745.1,ENST00000479820.1,ENST00000613223.1,ENST00000341697.7,ENST00000621728.4,ENST00000368912.7,ENST00000368914.7,ENST00000489944.1	processed_transcript,protein_coding	-0.105627	1.84129	0.550525	0.934615
ENSG00000163154	TNFAIP8L2	ENST00000368910.3	protein_coding	-0.00883137	5.90062	0.902436	1
ENSG00000163156	SCNM1	ENST00000461862.5,ENST00000459799.1,ENST00000471039.1,ENST00000602841.5,ENST00000497147.1,ENST00000368905.8,ENST00000368902.1	processed_transcript,protein_coding	-0.0854203	5.45514	0.40377	0.862018
ENSG00000163155	LYSMD1	ENST00000440902.2,ENST00000368908.9	protein_coding	-0.0182652	0.343938	0.984526	1
ENSG00000163159	VPS72	ENST00000471423.1,ENST00000496809.5,ENST00000354473.4,ENST00000368892.8,ENST00000491094.6,ENST00000640458.1,ENST00000463470.1	processed_transcript,retained_intron,protein_coding	-0.0108265	5.1605	0.87986	1
ENSG00000143398	PIP5K1A	ENST00000481713.1,ENST00000447555.5,ENST00000409426.5,ENST00000486866.1,ENST00000454769.2,ENST00000489625.1,ENST00000461816.5,ENST00000464105.1,ENST00000368888.8,ENST00000349792.9,ENST00000468772.5,ENST00000486048.2,ENST00000441902.6,ENST00000460157.5,ENST00000424999.1,ENST00000368890.8,ENST00000418435.1	nonsense_mediated_decay,processed_transcript,retained_intron,protein_coding	0.0344811	5.70585	0.684837	0.983186
ENSG00000159352	PSMD4	ENST00000462970.5,ENST00000491857.1,ENST00000427779.5,ENST00000469786.2,ENST00000445776.1,ENST00000453615.1,ENST00000470396.1,ENST00000368881.8,ENST00000476855.5,ENST00000461434.1,ENST00000368884.7,ENST00000437736.5	nonsense_mediated_decay,processed_transcript,retained_intron,protein_coding	-0.101782	6.62382	0.195814	0.842429
ENSG00000143373	ZNF687	ENST00000436614.1,ENST00000449313.5,ENST00000426871.1,ENST00000336715.10,ENST00000459919.1,ENST00000443959.1,ENST00000324048.9	nonsense_mediated_decay,retained_intron,protein_coding	0.0743422	5.71912	0.346579	0.851147
ENSG00000143393	PI4KB	ENST00000446339.1,ENST00000529142.5,ENST00000368873.5,ENST00000489889.2,ENST00000460323.1,ENST00000368874.8,ENST00000455060.5,ENST00000430800.5,ENST00000469239.1,ENST00000438243.2,ENST00000489223.2,ENST00000368875.6,ENST00000368872.5	retained_intron,protein_coding	-0.0147511	6.70802	0.823789	1
ENSG00000273481	RP11-126K1.9	ENST00000609583.1	lincRNA	1.77636e-15	-4.43057	1	1
ENSG00000143390	RFX5	ENST00000436271.5,ENST00000437327.5,ENST00000444392.5,ENST00000436637.5,ENST00000430227.5,ENST00000494217.5,ENST00000368870.6,ENST00000392746.7,ENST00000479681.5,ENST00000478564.5,ENST00000435314.5,ENST00000452671.6,ENST00000475144.1,ENST00000452456.1,ENST00000422595.5,ENST00000412774.5,ENST00000450506.5,ENST00000458484.5,ENST00000290524.8,ENST00000469513.5,ENST00000421986.5	nonsense_mediated_decay,processed_transcript,retained_intron,protein_coding	0.0113895	6.18507	0.908424	1
ENSG00000143416	SELENBP1	ENST00000473693.5,ENST00000470345.5,ENST00000474352.5,ENST00000368868.9,ENST00000492643.5,ENST00000423070.5,ENST00000424475.5,ENST00000463664.5,ENST00000493560.5,ENST00000455839.5,ENST00000455397.5,ENST00000427867.2,ENST00000427977.6,ENST00000465273.1,ENST00000498494.1,ENST00000426705.6,ENST00000458566.5,ENST00000447402.7,ENST00000443708.5	nonsense_mediated_decay,processed_transcript,retained_intron,protein_coding	0.454982	-2.42165	0.387976	0.854357
ENSG00000159377	PSMB4	ENST00000474100.1,ENST00000495288.5,ENST00000476467.1,ENST00000466425.1,ENST00000290541.6,ENST00000493673.1,ENST00000495805.5	retained_intron,protein_coding	-0.0279791	6.88152	0.71378	0.991601
ENSG00000143442	POGZ	ENST00000482678.1,ENST00000409503.5,ENST00000439756.1,ENST00000467287.5,ENST00000495253.1,ENST00000533461.5,ENST00000450842.1,ENST00000531094.5,ENST00000594456.1,ENST00000533351.5,ENST00000476128.1,ENST00000491586.5,ENST00000492528.1,ENST00000392723.5,ENST00000271715.6,ENST00000441516.1,ENST00000529669.1,ENST00000368863.6,ENST00000358476.7,ENST00000497787.1,ENST00000485040.5	nonsense_mediated_decay,retained_intron,protein_coding	0.0251838	5.9576	0.785965	1
ENSG00000143375	CGN	ENST00000464886.1,ENST00000502442.1,ENST00000416743.1,ENST00000271636.11,ENST00000467998.1,ENST00000505188.5,ENST00000473377.5,ENST00000427934.2	retained_intron,protein_coding	0.937035	-0.476943	0.0253691	0.683694
ENSG00000143367	TUFT1	ENST00000490156.1,ENST00000392712.7,ENST00000368849.7,ENST00000368848.6,ENST00000461859.1,ENST00000498606.5,ENST00000353024.4	retained_intron,protein_coding	0.17366	2.40342	0.288747	0.851147
ENSG00000232536	RP11-74C1.4	ENST00000434112.1	sense_intronic	-0.138181	-3.77645	0.785801	1
ENSG00000223861	RP11-74C1.2	ENST00000452587.1	processed_pseudogene	0.433877	-3.68221	0.277322	0.848562
ENSG00000143376	SNX27	ENST00000368838.1,ENST00000482791.1,ENST00000368843.7,ENST00000368841.6,ENST00000458013.6	nonsense_mediated_decay,processed_transcript,protein_coding	0.111306	6.66006	0.207638	0.842429
ENSG00000159409	CELF3	ENST00000419910.6,ENST00000479893.5,ENST00000290585.8,ENST00000478829.1,ENST00000420342.1,ENST00000290583.8,ENST00000470688.5	processed_transcript,retained_intron,protein_coding	0.216411	-4.23886	0.203333	0.842429
ENSG00000143436	MRPL9	ENST00000461182.1,ENST00000492684.5,ENST00000368829.3,ENST00000467306.5,ENST00000468006.1,ENST00000478926.5,ENST00000495867.1,ENST00000368830.7,ENST00000481777.5,ENST00000462783.1,ENST00000486707.5	nonsense_mediated_decay,processed_transcript,retained_intron,protein_coding	0.00589313	4.88332	0.963315	1
ENSG00000143450	OAZ3	ENST00000321531.10,ENST00000635374.1,ENST00000635179.1,ENST00000577465.1,ENST00000635322.1,ENST00000400999.6,ENST00000627780.2,ENST00000479764.6,ENST00000582415.2,ENST00000639906.1,ENST00000453029.2	processed_transcript,retained_intron,protein_coding	0.118272	0.670369	0.717687	0.993278
ENSG00000182134	TDRKH	ENST00000530202.1,ENST00000458431.6,ENST00000368823.5,ENST00000368824.7,ENST00000525790.5,ENST00000368825.7,ENST00000368822.5,ENST00000463553.1,ENST00000526378.5,ENST00000440583.6,ENST00000368827.10,ENST00000484421.5,ENST00000526413.5,ENST00000494725.6,ENST00000486986.6	nonsense_mediated_decay,processed_transcript,retained_intron,protein_coding	-0.0377827	4.57249	0.708961	0.98999
ENSG00000269489	RP11-98D18.17	ENST00000601909.1	lincRNA	0.247447	-4.1947	0.18221	0.842429
ENSG00000213171	LINGO4	ENST00000368820.3	protein_coding	-0.317132	-4.10711	0.24131	0.848562
ENSG00000143365	RORC	ENST00000480719.1,ENST00000638901.1,ENST00000318247.6,ENST00000356728.10	nonsense_mediated_decay,processed_transcript,protein_coding	-0.257047	-3.47776	0.818956	1
ENSG00000225556	C2CD4D	ENST00000454109.1	protein_coding	0.288356	-4.11201	0.145019	0.842429
ENSG00000196407	THEM5	ENST00000453881.2,ENST00000368817.9	protein_coding	-0.203442	-4.28238	0.223465	0.842429
ENSG00000159445	THEM4	ENST00000477437.1,ENST00000489410.1,ENST00000368814.7,ENST00000483207.5,ENST00000471464.5	nonsense_mediated_decay,processed_transcript,retained_intron,protein_coding	0.22224	3.27657	0.119085	0.842429
ENSG00000197747	S100A10	ENST00000478574.5,ENST00000368809.1,ENST00000368811.7,ENST00000478348.1	processed_transcript,protein_coding	0.0718281	7.61045	0.445473	0.886391
ENSG00000240667	AL450992.6	ENST00000413192.1	unprocessed_pseudogene	0.253158	-3.71928	0.439321	0.883617
ENSG00000163191	S100A11	ENST00000271638.2,ENST00000478109.1	processed_transcript,protein_coding	-0.0446355	8.88656	0.575965	0.943811
ENSG00000159450	TCHH	ENST00000368804.5,ENST00000614923.1	protein_coding	0.0896629	1.24658	0.780261	1
ENSG00000233792	PUDPP2	ENST00000431423.2,ENST00000628080.1	transcribed_processed_pseudogene,processed_transcript	8.88178e-16	-4.43057	1	1
ENSG00000236427	RP11-107M16.2	ENST00000429352.1	lincRNA	-0.266765	-4.15327	0.157399	0.842429
ENSG00000183586	HMGN3P1	ENST00000453847.2	processed_pseudogene	-0.0753583	-4.38042	0.367549	0.851147
ENSG00000187173	LCE2A	ENST00000368779.1	protein_coding	1.77636e-15	-4.43057	1	1
ENSG00000187170	LCE4A	ENST00000335535.3,ENST00000368777.1	protein_coding	-0.290035	-4.14962	0.15025	0.842429
ENSG00000203782	LOR	ENST00000368742.3	protein_coding	1.77636e-15	-4.43057	1	1
ENSG00000159527	PGLYRP3	ENST00000290722.1	protein_coding	8.88178e-16	-4.43057	1	1
ENSG00000163218	PGLYRP4	ENST00000359650.9,ENST00000490266.1,ENST00000368739.3	processed_transcript,protein_coding	-0.247767	-2.46445	0.731171	0.998493
ENSG00000163220	S100A9	ENST00000368738.3	protein_coding	0.153073	8.25019	0.496101	0.912047
ENSG00000163221	S100A12	ENST00000368737.4	protein_coding	0.503543	-2.08509	0.404177	0.862258
ENSG00000143546	S100A8	ENST00000477801.1,ENST00000368732.5,ENST00000368733.3	processed_transcript,protein_coding	0.650881	1.8359	0.0391573	0.779889
ENSG00000143556	S100A7	ENST00000368723.3,ENST00000368722.5	protein_coding	8.88178e-16	-4.43057	1	1
ENSG00000197956	S100A6	ENST00000462951.2,ENST00000368720.6,ENST00000496817.5,ENST00000462776.2,ENST00000368719.8	retained_intron,protein_coding	0.345116	8.11304	0.0017385	0.265806
ENSG00000196420	S100A5	ENST00000368718.5,ENST00000368717.2	protein_coding	0.649559	-1.97975	0.149043	0.842429
ENSG00000196154	S100A4	ENST00000368714.1,ENST00000354332.8,ENST00000368715.5,ENST00000481009.1,ENST00000468373.1,ENST00000368716.8	processed_transcript,protein_coding	0.294764	8.88394	0.000992828	0.219674
ENSG00000188015	S100A3	ENST00000368713.7,ENST00000368712.1	protein_coding	-0.688603	-3.40322	0.100411	0.842429
ENSG00000196754	S100A2	ENST00000368709.5,ENST00000487430.6,ENST00000368708.7,ENST00000368707.4,ENST00000368710.5,ENST00000497140.5	protein_coding	0.974435	-0.721838	0.0583728	0.813444
ENSG00000188643	S100A16	ENST00000368704.5,ENST00000474991.1,ENST00000368706.8,ENST00000368705.2,ENST00000368703.6	processed_transcript,protein_coding	0.285833	-1.87827	0.471072	0.900357
ENSG00000189171	S100A13	ENST00000392623.5,ENST00000392622.3,ENST00000491177.1,ENST00000476133.5,ENST00000440685.6,ENST00000339556.8	processed_transcript,protein_coding	-0.39253	0.952032	0.132835	0.842429
ENSG00000271853	RP1-178F15.5	ENST00000472233.1,ENST00000497086.5,ENST00000484413.5	processed_transcript	0.010025	1.09398	0.978824	1
ENSG00000160678	S100A1	ENST00000469893.2,ENST00000368698.3,ENST00000368696.3,ENST00000292169.5,ENST00000436839.1	processed_transcript,protein_coding	-0.0111309	-2.23052	0.756802	1
ENSG00000160679	CHTOP	ENST00000403433.5,ENST00000368694.7,ENST00000495554.1,ENST00000614256.4,ENST00000368687.1,ENST00000368690.7,ENST00000368686.1	processed_transcript,protein_coding	0.033246	5.84795	0.680846	0.982164
ENSG00000143553	SNAPIN	ENST00000478558.1,ENST00000462880.1,ENST00000474959.5,ENST00000368685.5	processed_transcript,protein_coding	0.0760865	5.1269	0.368392	0.851147
ENSG00000143621	ILF2	ENST00000361891.8,ENST00000480213.1,ENST00000615950.4,ENST00000368684.8,ENST00000368681.1	processed_transcript,protein_coding	-0.0861304	6.75635	0.258407	0.848562
ENSG00000169418	NPR1	ENST00000413826.1,ENST00000368680.3,ENST00000368677.2	processed_transcript,retained_intron,protein_coding	0.341124	-2.00179	0.415246	0.867663
ENSG00000143624	INTS3	ENST00000491790.1,ENST00000368670.5,ENST00000318967.6,ENST00000435409.6,ENST00000624515.1,ENST00000480659.1,ENST00000368669.1,ENST00000503133.5,ENST00000476843.5,ENST00000481797.5,ENST00000512605.4	nonsense_mediated_decay,retained_intron,protein_coding	-0.0014024	6.18259	0.967737	1
ENSG00000279767	AL513523.2	ENST00000623024.1	protein_coding	-0.0945927	-0.537617	0.973465	1
ENSG00000143554	SLC27A3	ENST00000524676.1,ENST00000368661.7,ENST00000483574.6,ENST00000468403.1,ENST00000368660.1,ENST00000461269.1,ENST00000368659.3,ENST00000532853.5,ENST00000624995.3,ENST00000531251.1,ENST00000468044.1,ENST00000271857.6,ENST00000458027.5,ENST00000484014.5	processed_transcript,retained_intron,protein_coding	0.066103	3.88676	0.667439	0.977881
ENSG00000143614	GATAD2B	ENST00000636014.1,ENST00000634564.1,ENST00000634408.1,ENST00000636008.1,ENST00000634791.1,ENST00000368655.4,ENST00000637918.1,ENST00000638051.1,ENST00000634645.1,ENST00000634401.1,ENST00000637331.1,ENST00000634544.1	processed_transcript,retained_intron,protein_coding	0.0223452	5.7157	0.822665	1
ENSG00000231827	RP11-216N14.5	ENST00000633218.1,ENST00000427283.1	transcribed_unprocessed_pseudogene,processed_transcript	-0.290035	-4.14962	0.15025	0.842429
ENSG00000223599	RP11-216N14.7	ENST00000417868.1	processed_pseudogene	-0.301894	-3.62766	0.434151	0.880207
ENSG00000198837	DENND4B	ENST00000462423.1,ENST00000472932.2,ENST00000474386.1,ENST00000480340.1,ENST00000368646.6,ENST00000494683.1,ENST00000492898.1,ENST00000477746.1,ENST00000464048.1,ENST00000483561.2,ENST00000485359.1,ENST00000361217.8,ENST00000531748.1	processed_transcript,retained_intron,protein_coding	-0.0673636	7.87264	0.398048	0.858641
ENSG00000160741	CRTC2	ENST00000524997.1,ENST00000487235.5,ENST00000368633.1,ENST00000476883.5,ENST00000368630.7,ENST00000492073.1,ENST00000303569.10,ENST00000493909.1,ENST00000467860.1,ENST00000461638.6	nonsense_mediated_decay,processed_transcript,retained_intron,protein_coding	0.0056514	6.44854	0.966961	1
ENSG00000143570	SLC39A1	ENST00000413622.5,ENST00000368623.7,ENST00000310483.10,ENST00000368621.5,ENST00000537590.5,ENST00000356205.8,ENST00000617697.4,ENST00000429040.5,ENST00000417348.2,ENST00000461071.1,ENST00000621013.4	processed_transcript,protein_coding	0.0580044	7.95474	0.497677	0.912192
ENSG00000143578	CREB3L4	ENST00000368607.7,ENST00000477617.5,ENST00000368601.5,ENST00000473340.1,ENST00000468845.1,ENST00000461688.5,ENST00000449724.5,ENST00000271889.8,ENST00000492729.1,ENST00000368600.7,ENST00000479010.1,ENST00000431292.1,ENST00000368603.5	processed_transcript,protein_coding	0.060006	2.7026	0.687488	0.984244
ENSG00000143543	JTB	ENST00000428469.1,ENST00000461365.1,ENST00000471173.1,ENST00000271843.8,ENST00000368589.5,ENST00000356648.5	processed_transcript,protein_coding	-0.0786934	6.52296	0.328116	0.851147
ENSG00000272654	RP11-422P24.11	ENST00000608236.1	lincRNA	-0.211386	-0.926766	0.59445	0.954945
ENSG00000143545	RAB13	ENST00000462680.5,ENST00000614713.4,ENST00000484297.1,ENST00000368575.3,ENST00000495720.5	processed_transcript,protein_coding	-0.0848411	6.6651	0.337591	0.851147
ENSG00000177954	RPS27	ENST00000368567.4,ENST00000477151.1,ENST00000493224.5,ENST00000392558.4	processed_transcript,protein_coding	-0.0545637	8.14709	0.513429	0.919456
ENSG00000143552	NUP210L	ENST00000271854.3,ENST00000368553.5,ENST00000368559.7	protein_coding	0.347254	-3.88058	0.317087	0.851147
ENSG00000231416	RP11-422P24.9	ENST00000431295.1	processed_pseudogene	0.0404387	-3.62342	0.779257	1
ENSG00000143549	TPM3	ENST00000368530.6,ENST00000271850.11,ENST00000330188.13,ENST00000509409.5,ENST00000368533.7,ENST00000509601.1,ENST00000323144.11,ENST00000611659.4,ENST00000341485.9,ENST00000341372.7,ENST00000368527.7,ENST00000504663.1,ENST00000312970.12,ENST00000473036.2,ENST00000328159.8,ENST00000513769.5,ENST00000505010.5,ENST00000368531.6,ENST00000469717.5,ENST00000302206.9,ENST00000515609.1,ENST00000466010.1…	nonsense_mediated_decay,processed_transcript,retained_intron,protein_coding	-0.125498	9.20196	0.140047	0.842429
ENSG00000163263	C1orf189	ENST00000368525.3	protein_coding	-0.413202	-3.21972	0.465745	0.897959
ENSG00000143612	C1orf43	ENST00000368516.1,ENST00000350592.7,ENST00000368521.9,ENST00000368519.5,ENST00000483282.1,ENST00000470180.2,ENST00000362076.8,ENST00000368518.5,ENST00000493814.1,ENST00000640799.1	nonsense_mediated_decay,processed_transcript,protein_coding	-0.0228303	7.75681	0.742498	1
ENSG00000143569	UBAP2L	ENST00000484696.1,ENST00000368504.5,ENST00000437652.5,ENST00000456325.5,ENST00000484819.1,ENST00000428595.1,ENST00000361546.6,ENST00000465855.5,ENST00000412596.5,ENST00000493867.1,ENST00000489076.1,ENST00000343815.10,ENST00000433615.5,ENST00000428931.5,ENST00000495676.5,ENST00000613315.4,ENST00000466173.1,ENST00000271877.11,ENST00000441890.5,ENST00000475373.1	processed_transcript,protein_coding	-0.105112	7.85857	0.155073	0.842429
ENSG00000143575	HAX1	ENST00000459914.1,ENST00000435087.1,ENST00000483970.6,ENST00000471326.5,ENST00000447768.6,ENST00000531435.5,ENST00000457918.6,ENST00000477780.2,ENST00000492550.1,ENST00000328703.11,ENST00000532105.1	nonsense_mediated_decay,retained_intron,protein_coding	0.0576135	5.55422	0.472127	0.900805
ENSG00000143515	ATP8B2	ENST00000514107.1,ENST00000505882.1,ENST00000368490.2,ENST00000368487.7,ENST00000426445.1,ENST00000368489.3	processed_transcript,retained_intron,protein_coding	0.402729	2.61421	0.0149535	0.600613
ENSG00000237920	RP11-350G8.4	ENST00000449634.2	unprocessed_pseudogene	0.13335	-4.33171	0.276296	0.848562
ENSG00000226855	RPSAP17	ENST00000437336.1	processed_pseudogene	-0.432249	-3.91557	0.160436	0.842429
ENSG00000160712	IL6R	ENST00000515190.1,ENST00000476006.5,ENST00000622330.4,ENST00000512471.1,ENST00000507256.1,ENST00000368485.7,ENST00000502679.1,ENST00000344086.8	processed_transcript,retained_intron,protein_coding	-0.124912	6.80476	0.157526	0.842429
ENSG00000228264	PSMD8P1	ENST00000436275.1	processed_pseudogene	0.153192	-4.33176	0.209395	0.842429
ENSG00000169291	SHE	ENST00000304760.2,ENST00000555188.5,ENST00000486773.1	protein_coding	-0.352101	-2.6687	0.571597	0.941999
ENSG00000163239	TDRD10	ENST00000479937.5,ENST00000368482.8,ENST00000468714.5,ENST00000462871.1,ENST00000368480.3	processed_transcript,protein_coding	-0.159629	-3.62315	0.601048	0.956883
ENSG00000160714	UBE2Q1	ENST00000476612.1,ENST00000483639.1,ENST00000292211.4,ENST00000474181.1,ENST00000467683.5,ENST00000497453.1,ENST00000491572.1	processed_transcript,protein_coding	0.0633118	6.45538	0.414578	0.867506
ENSG00000160716	CHRNB2	ENST00000637900.1,ENST00000635876.1,ENST00000368476.3,ENST00000636695.1,ENST00000636034.1	nonsense_mediated_decay,processed_transcript,protein_coding	-0.0854976	-4.3798	0.355045	0.851147
ENSG00000160710	ADAR	ENST00000530954.1,ENST00000368474.8,ENST00000368471.7,ENST00000492630.1,ENST00000471068.1,ENST00000526905.1,ENST00000529168.1,ENST00000534279.1,ENST00000463920.5,ENST00000494866.1	processed_transcript,retained_intron,protein_coding	-0.114653	8.2035	0.172468	0.842429
ENSG00000143603	KCNN3	ENST00000358505.2,ENST00000271915.8,ENST00000361147.8,ENST00000515643.1,ENST00000618040.4	processed_transcript,protein_coding	0.879645	-3.32757	0.00993627	0.518063
ENSG00000163344	PMVK	ENST00000368467.3	protein_coding	-0.0682003	5.2425	0.392207	0.854515
ENSG00000163346	PBXIP1	ENST00000368460.7,ENST00000368465.5,ENST00000493133.1,ENST00000490230.1,ENST00000498553.5,ENST00000368463.7	nonsense_mediated_decay,processed_transcript,protein_coding	0.0163787	6.94822	0.864885	1
ENSG00000163348	PYGO2	ENST00000483463.1,ENST00000368456.1,ENST00000368457.2	processed_transcript,protein_coding	0.0845184	5.55043	0.282539	0.848562
ENSG00000160691	SHC1	ENST00000444179.5,ENST00000444664.5,ENST00000490667.1,ENST00000414115.5,ENST00000368450.5,ENST00000368449.8,ENST00000448116.6,ENST00000412170.5,ENST00000368453.8,ENST00000366442.2,ENST00000368445.9	processed_transcript,protein_coding	-0.141157	5.89781	0.0822027	0.839676
ENSG00000173207	CKS1B	ENST00000473344.1,ENST00000368436.1,ENST00000474215.5,ENST00000477676.6,ENST00000368439.5,ENST00000308987.5,ENST00000471245.1	processed_transcript,protein_coding	-0.0927842	4.39417	0.415727	0.867992
ENSG00000160688	FLAD1	ENST00000477609.5,ENST00000489992.5,ENST00000487371.1,ENST00000292180.7,ENST00000315144.14,ENST00000368433.5,ENST00000492620.1,ENST00000368431.7,ENST00000295530.6,ENST00000481758.1,ENST00000368432.5,ENST00000368428.1	processed_transcript,protein_coding	-0.012474	4.47468	0.88188	1
ENSG00000163352	LENEP	ENST00000368427.3,ENST00000392487.1	nonsense_mediated_decay,protein_coding	-0.192311	-4.2833	0.213791	0.842429
ENSG00000160685	ZBTB7B	ENST00000483226.1,ENST00000292176.2,ENST00000487542.1,ENST00000535420.5,ENST00000368426.3,ENST00000461530.1,ENST00000417934.6	processed_transcript,protein_coding	0.18084	7.18078	0.0326759	0.742327
ENSG00000163354	DCST2	ENST00000368424.3,ENST00000368423.5,ENST00000485982.5,ENST00000498036.1,ENST00000467991.2	nonsense_mediated_decay,retained_intron,protein_coding	-0.17775	-2.9671	0.745965	1
ENSG00000163357	DCST1	ENST00000368419.2,ENST00000368420.1,ENST00000423025.6,ENST00000295542.5,ENST00000525273.5	nonsense_mediated_decay,retained_intron,protein_coding	0.284343	-4.15046	0.166624	0.842429
ENSG00000143537	ADAM15	ENST00000526491.5,ENST00000368412.7,ENST00000529473.5,ENST00000498481.6,ENST00000360674.8,ENST00000271836.10,ENST00000472434.5,ENST00000531831.5,ENST00000462116.5,ENST00000368413.5,ENST00000468053.1,ENST00000447332.3,ENST00000477533.5,ENST00000485346.6,ENST00000355956.6,ENST00000534019.1,ENST00000527418.5,ENST00000461234.5,ENST00000533732.5,ENST00000487956.6,ENST00000473905.6,ENST00000531703.5,EN…	nonsense_mediated_decay,processed_transcript,retained_intron,protein_coding	-0.0522233	6.70346	0.501687	0.915556
ENSG00000243364	EFNA4	ENST00000359751.8,ENST00000427683.2,ENST00000368409.7	protein_coding	0.0297703	2.15212	0.874377	1
ENSG00000143590	EFNA3	ENST00000368408.3,ENST00000498667.1,ENST00000470294.5	processed_transcript,protein_coding	0.429204	-0.8583	0.30744	0.851147
ENSG00000169242	EFNA1	ENST00000497282.1,ENST00000474413.5,ENST00000368407.7,ENST00000469878.5,ENST00000368406.2	processed_transcript,protein_coding	0.0798888	-3.74297	0.521163	0.922565
ENSG00000169241	SLC50A1	ENST00000479579.1,ENST00000475824.5,ENST00000488609.5,ENST00000490770.5,ENST00000368405.7,ENST00000506037.1,ENST00000465546.5,ENST00000303343.12,ENST00000368404.8,ENST00000484157.5,ENST00000622581.4,ENST00000368401.5,ENST00000484027.1,ENST00000490276.5	processed_transcript,retained_intron,protein_coding	0.0745713	5.43941	0.376335	0.851147
ENSG00000179085	DPM3	ENST00000368399.1,ENST00000368400.4,ENST00000341298.3	protein_coding	-0.0337865	3.42036	0.818933	1
ENSG00000223452	HMGN2P18	ENST00000450680.1	processed_pseudogene	1.77636e-15	-4.43057	1	1
ENSG00000163463	KRTCAP2	ENST00000490672.1,ENST00000491084.5,ENST00000487350.5,ENST00000492892.1,ENST00000295682.4,ENST00000497317.5,ENST00000471891.5,ENST00000482246.5,ENST00000463527.5,ENST00000461136.5	processed_transcript,protein_coding	0.290726	1.61918	0.26361	0.848562
ENSG00000163462	TRIM46	ENST00000545012.5,ENST00000464760.5,ENST00000392451.6,ENST00000474430.5,ENST00000543729.5,ENST00000334634.8,ENST00000368385.8,ENST00000468878.1,ENST00000611379.1,ENST00000368383.7,ENST00000368382.5	processed_transcript,protein_coding	1.14513	-0.539492	0.0645405	0.819203
ENSG00000185499	MUC1	ENST00000368396.8,ENST00000368389.6,ENST00000368390.7,ENST00000620770.1,ENST00000368398.7,ENST00000498431.5,ENST00000467134.5,ENST00000615517.4,ENST00000468978.2,ENST00000471283.5,ENST00000610359.4,ENST00000338684.9,ENST00000342482.8,ENST00000614519.4,ENST00000611577.4,ENST00000438413.5,ENST00000368392.7,ENST00000337604.6,ENST00000457295.6,ENST00000611571.4,ENST00000466913.1,ENST00000620103.4,ENS…	nonsense_mediated_decay,processed_transcript,retained_intron,protein_coding	-0.0932701	-1.67939	0.902075	1
ENSG00000169231	THBS3	ENST00000498500.1,ENST00000460050.1,ENST00000496332.5,ENST00000541990.5,ENST00000469769.1,ENST00000457183.6,ENST00000465596.1,ENST00000368378.7,ENST00000541576.5,ENST00000428962.2,ENST00000486260.5	nonsense_mediated_decay,processed_transcript,retained_intron,protein_coding	0.219883	3.89365	0.136422	0.842429
ENSG00000173171	MTX1	ENST00000424959.5,ENST00000609421.1,ENST00000481771.5,ENST00000316721.8,ENST00000368376.7,ENST00000495492.1,ENST00000495589.5	nonsense_mediated_decay,processed_transcript,retained_intron,protein_coding	0.153192	3.67011	0.175229	0.842429
ENSG00000160766	GBAP1	ENST00000463838.5,ENST00000566701.5,ENST00000486197.5,ENST00000486869.5,ENST00000473223.5,ENST00000368374.5,ENST00000462587.1,ENST00000459805.5	transcribed_unprocessed_pseudogene,processed_transcript,retained_intron	0.167958	2.87134	0.341224	0.851147
ENSG00000236675	MTX1P1	ENST00000440904.1	unprocessed_pseudogene	0.069459	-1.1848	0.74365	1
ENSG00000177628	GBA	ENST00000470104.1,ENST00000473570.5,ENST00000460156.1,ENST00000491081.5,ENST00000427500.7,ENST00000327247.9,ENST00000464536.1,ENST00000428024.3,ENST00000478472.1,ENST00000493842.5,ENST00000368373.7,ENST00000484489.5,ENST00000467918.5,ENST00000497670.5	processed_transcript,protein_coding	0.0287615	7.64304	0.732638	0.998904
ENSG00000160767	FAM189B	ENST00000491082.1,ENST00000472550.5,ENST00000497941.5,ENST00000361361.6,ENST00000350210.6,ENST00000368368.7,ENST00000487649.5,ENST00000368366.5,ENST00000621094.4,ENST00000481822.1	nonsense_mediated_decay,processed_transcript,retained_intron,protein_coding	0.0465552	5.00333	0.637566	0.968428
ENSG00000116521	SCAMP3	ENST00000355379.3,ENST00000490999.5,ENST00000472397.5,ENST00000302631.7,ENST00000478737.5,ENST00000462151.5,ENST00000480219.1,ENST00000465312.5,ENST00000497470.1	processed_transcript,protein_coding	0.0582116	6.27155	0.457181	0.894721
ENSG00000176444	CLK2	ENST00000497188.1,ENST00000361168.9,ENST00000368361.8,ENST00000476983.5,ENST00000484699.1,ENST00000355560.4,ENST00000471047.1	processed_transcript,protein_coding	-0.0621522	5.81825	0.413674	0.866959
ENSG00000143630	HCN3	ENST00000492035.1,ENST00000467204.1,ENST00000368358.3,ENST00000496230.5	processed_transcript,protein_coding	-0.177975	1.82317	0.452067	0.891272
ENSG00000143627	PKLR	ENST00000434082.2,ENST00000342741.4,ENST00000392414.7	nonsense_mediated_decay,protein_coding	0.866929	-3.31621	0.058044	0.813444
ENSG00000160752	FDPS	ENST00000467076.5,ENST00000471117.5,ENST00000611010.4,ENST00000489324.1,ENST00000492244.5,ENST00000489003.5,ENST00000612683.1,ENST00000495308.5,ENST00000356657.10,ENST00000447866.5,ENST00000487002.1,ENST00000474345.5,ENST00000465559.5,ENST00000470171.5,ENST00000490140.1,ENST00000491013.5,ENST00000477057.5,ENST00000492887.5,ENST00000461507.5,ENST00000468479.5,ENST00000368356.8	nonsense_mediated_decay,processed_transcript,retained_intron,protein_coding	-0.112255	6.69037	0.303931	0.851147
ENSG00000160753	RUSC1	ENST00000462780.5,ENST00000471876.5,ENST00000468764.5,ENST00000473331.1,ENST00000368352.9,ENST00000492536.5,ENST00000485924.2,ENST00000368349.8,ENST00000490373.5,ENST00000467820.5,ENST00000489860.5,ENST00000368354.7,ENST00000497930.5,ENST00000292254.8,ENST00000368347.8,ENST00000479924.5	nonsense_mediated_decay,retained_intron,protein_coding	0.0577844	4.7981	0.527428	0.924822
ENSG00000116539	ASH1L	ENST00000478837.5,ENST00000368346.7,ENST00000548830.1,ENST00000492987.2,ENST00000392403.7,ENST00000548566.1,ENST00000477427.1	nonsense_mediated_decay,retained_intron,protein_coding	-0.0686068	5.23924	0.561248	0.937429
ENSG00000237872	POU5F1P4	ENST00000413175.2	processed_pseudogene	-0.0918017	-4.37949	0.367915	0.851147
ENSG00000271267	RP11-29H23.7	ENST00000604995.1	processed_pseudogene	0.323144	-4.194	0.109373	0.842429
ENSG00000225082	DAP3P1	ENST00000441522.2	unprocessed_pseudogene	-0.923839	-3.59002	0.0108807	0.536087
ENSG00000125459	MSTO1	ENST00000471209.1,ENST00000368341.8,ENST00000494995.5,ENST00000475253.5,ENST00000473327.5,ENST00000483734.5,ENST00000488901.5,ENST00000466815.1,ENST00000483832.5,ENST00000490642.5,ENST00000490743.5,ENST00000491308.5,ENST00000478756.1,ENST00000460199.5,ENST00000462250.2,ENST00000245564.6,ENST00000465137.5,ENST00000482284.5	nonsense_mediated_decay,processed_transcript,retained_intron,protein_coding	0.107715	3.13441	0.389206	0.854357
ENSG00000246203	RP11-29H23.5	ENST00000500626.2	unprocessed_pseudogene	0.222107	-2.37731	0.615619	0.963029
ENSG00000163374	YY1AP1	ENST00000476093.5,ENST00000355499.8,ENST00000436865.5,ENST00000476027.5,ENST00000493625.5,ENST00000488784.5,ENST00000407221.5,ENST00000359205.9,ENST00000311573.9,ENST00000347088.9,ENST00000354691.9,ENST00000361140.8,ENST00000405763.7,ENST00000496324.5,ENST00000404643.5,ENST00000443231.5,ENST00000442834.6,ENST00000466366.1,ENST00000368330.6,ENST00000477470.1,ENST00000295566.8,ENST00000368340.9,ENS…	nonsense_mediated_decay,processed_transcript,retained_intron,protein_coding	0.0675093	5.7707	0.400155	0.860289
ENSG00000132676	DAP3	ENST00000466384.5,ENST00000479076.1,ENST00000463575.5,ENST00000479151.5,ENST00000462978.1,ENST00000343043.7,ENST00000496863.5,ENST00000471642.6,ENST00000471214.5,ENST00000497433.1,ENST00000491777.2,ENST00000608852.1,ENST00000462002.5,ENST00000461479.1,ENST00000497826.5,ENST00000477394.5,ENST00000421487.6,ENST00000368336.9,ENST00000470830.5,ENST00000463295.1,ENST00000465375.5,ENST00000476444.1,ENS…	processed_transcript,retained_intron,protein_coding	-0.0362466	6.06907	0.651053	0.971556
ENSG00000203761	MSTO2P	ENST00000314835.5	unprocessed_pseudogene	-0.334094	0.614149	0.246378	0.848562
ENSG00000116580	GON4L	ENST00000483032.1,ENST00000271883.9,ENST00000437809.5,ENST00000468867.1,ENST00000471341.5,ENST00000473267.1,ENST00000368331.5,ENST00000620426.4,ENST00000497369.5,ENST00000466224.1,ENST00000496021.1,ENST00000622608.1,ENST00000488251.1,ENST00000467009.1,ENST00000361040.9,ENST00000490801.1,ENST00000482386.5,ENST00000615926.4,ENST00000460075.1	processed_transcript,retained_intron,protein_coding	-0.0646619	5.41602	0.504079	0.915921
ENSG00000132718	SYT11	ENST00000368324.4	protein_coding	0.18715	5.88107	0.0799299	0.839676
ENSG00000143622	RIT1	ENST00000462687.1,ENST00000539040.5,ENST00000461050.5,ENST00000368323.7,ENST00000609492.1,ENST00000368322.7	nonsense_mediated_decay,retained_intron,protein_coding	-0.0421848	6.20836	0.632914	0.967815
ENSG00000132680	KIAA0907	ENST00000368321.7,ENST00000466520.1,ENST00000482337.5,ENST00000368319.3,ENST00000478002.5,ENST00000465953.1,ENST00000368320.7,ENST00000491599.1,ENST00000466713.1,ENST00000483237.1	processed_transcript,protein_coding	-0.0535443	4.91156	0.496675	0.912099
ENSG00000173080	RXFP4	ENST00000368318.4	protein_coding	-0.45947	-4.02626	0.0665156	0.819203
ENSG00000116584	ARHGEF2	ENST00000495070.2,ENST00000609707.1,ENST00000313667.8,ENST00000609126.1,ENST00000471589.5,ENST00000470874.5,ENST00000313695.11,ENST00000608543.1,ENST00000470975.2,ENST00000423422.5,ENST00000474428.6,ENST00000477754.2,ENST00000465079.1,ENST00000470541.6,ENST00000497907.5,ENST00000368315.8,ENST00000476273.1,ENST00000462460.6,ENST00000487755.1,ENST00000361247.8	nonsense_mediated_decay,processed_transcript,retained_intron,protein_coding	0.00040406	8.07611	0.983185	1
ENSG00000163479	SSR2	ENST00000488179.6,ENST00000480567.5,ENST00000484320.6,ENST00000473699.5,ENST00000480176.5,ENST00000472898.5,ENST00000466905.4,ENST00000496742.5,ENST00000472467.1,ENST00000529008.5,ENST00000531790.5,ENST00000295702.8,ENST00000474377.5,ENST00000467041.1,ENST00000532074.5,ENST00000368311.5,ENST00000526212.2,ENST00000531917.5	nonsense_mediated_decay,retained_intron,protein_coding	-0.0340921	7.33144	0.655889	0.972895
ENSG00000160803	UBQLN4	ENST00000368309.3,ENST00000472638.1,ENST00000459954.1	processed_transcript,retained_intron,protein_coding	0.0589989	5.79891	0.492041	0.91103
ENSG00000116586	LAMTOR2	ENST00000368302.3,ENST00000368305.8,ENST00000368304.9,ENST00000463371.1,ENST00000489664.1,ENST00000487106.5	processed_transcript,protein_coding	0.0136481	5.98238	0.896439	1
ENSG00000132698	RAB25	ENST00000473336.5,ENST00000487325.5,ENST00000497968.1,ENST00000463614.1,ENST00000361084.9	processed_transcript,protein_coding	0.0173889	-4.11053	0.674435	0.980014
ENSG00000254726	MEX3A	ENST00000532414.2,ENST00000442784.1	processed_transcript,protein_coding	0.758725	-1.42622	0.128347	0.842429
ENSG00000160789	LMNA	ENST00000368299.7,ENST00000502751.5,ENST00000368297.5,ENST00000498722.2,ENST00000473598.6,ENST00000361308.8,ENST00000470835.1,ENST00000496738.5,ENST00000515459.5,ENST00000448611.6,ENST00000495341.5,ENST00000368300.8,ENST00000504687.5,ENST00000515711.1,ENST00000515824.1,ENST00000506981.1,ENST00000508500.1,ENST00000470199.2,ENST00000502357.5,ENST00000469565.6,ENST00000368301.6,ENST00000347559.6,ENS…	nonsense_mediated_decay,processed_transcript,retained_intron,protein_coding	0.0426415	8.36261	0.597613	0.955324
ENSG00000196189	SEMA4A	ENST00000470306.5,ENST00000355014.6,ENST00000438830.5,ENST00000368285.7,ENST00000435124.5,ENST00000466698.1,ENST00000485575.1,ENST00000484155.1,ENST00000462892.1,ENST00000414683.5,ENST00000368282.1,ENST00000469065.1,ENST00000487358.5,ENST00000633494.1,ENST00000368284.5,ENST00000368286.6	processed_transcript,retained_intron,protein_coding	0.250396	5.99058	0.130834	0.842429
ENSG00000160785	SLC25A44	ENST00000482737.1,ENST00000359511.4,ENST00000468973.2,ENST00000469537.1,ENST00000423538.6	processed_transcript,protein_coding	0.0536501	6.00335	0.503157	0.915874
ENSG00000260238	PMF1-BGLAP	ENST00000320139.5,ENST00000490491.5,ENST00000567140.3,ENST00000368276.8	protein_coding	0.146723	-3.98917	0.918835	1
ENSG00000160783	PMF1	ENST00000368273.8,ENST00000368279.7,ENST00000497069.2,ENST00000606952.5,ENST00000466489.1,ENST00000368277.3	nonsense_mediated_decay,retained_intron,protein_coding	-0.0428141	3.75958	0.717097	0.993014
ENSG00000242252	BGLAP	ENST00000471413.1,ENST00000368272.4	retained_intron,protein_coding	-1.09866	-2.79772	0.00952601	0.506991
ENSG00000160781	PAQR6	ENST00000480773.5,ENST00000368270.2,ENST00000468632.5,ENST00000491107.5,ENST00000292291.9,ENST00000475507.1,ENST00000623241.3,ENST00000612424.4,ENST00000356983.6,ENST00000492619.5,ENST00000335852.5,ENST00000340183.9,ENST00000470198.5,ENST00000613336.4,ENST00000540423.5	processed_transcript,protein_coding	-0.342736	0.95267	0.578768	0.945521
ENSG00000198952	SMG5	ENST00000489907.2,ENST00000473643.1,ENST00000476954.1,ENST00000361813.5,ENST00000468993.1	processed_transcript,retained_intron,protein_coding	0.022176	7.19839	0.811018	1
ENSG00000163472	TMEM79	ENST00000495881.1,ENST00000405535.2,ENST00000357501.6,ENST00000456810.1,ENST00000295694.9,ENST00000485135.1,ENST00000463670.5	processed_transcript,protein_coding	0.282846	2.94377	0.0405379	0.782667
ENSG00000198715	GLMP	ENST00000622703.4,ENST00000480968.1,ENST00000362007.5,ENST00000497831.1,ENST00000472870.5,ENST00000461597.1,ENST00000484214.1,ENST00000368264.1,ENST00000482579.1,ENST00000497955.1,ENST00000614643.4,ENST00000476177.6,ENST00000479084.1,ENST00000481050.1,ENST00000612353.4	nonsense_mediated_decay,processed_transcript,retained_intron,protein_coding	-0.00920891	8.28447	0.881874	1
ENSG00000189030	VHLL	ENST00000339922.4	protein_coding	-0.0918017	-4.37949	0.367915	0.851147
ENSG00000163468	CCT3	ENST00000413555.5,ENST00000415548.1,ENST00000490221.5,ENST00000368261.7,ENST00000496684.6,ENST00000489870.1,ENST00000368259.6,ENST00000368262.7,ENST00000472765.6,ENST00000463132.5,ENST00000533194.5,ENST00000368256.3,ENST00000446905.5,ENST00000368258.7,ENST00000295688.7,ENST00000478640.6	nonsense_mediated_decay,processed_transcript,retained_intron,protein_coding	-0.010876	7.24294	0.880379	1
ENSG00000163467	TSACC	ENST00000368251.1,ENST00000368252.5,ENST00000481479.5,ENST00000470342.5,ENST00000368253.6,ENST00000368255.7,ENST00000466306.5,ENST00000368254.5	protein_coding	-0.0986197	-2.59227	0.830363	1
ENSG00000132677	RHBG	ENST00000620376.4,ENST00000613460.4,ENST00000494874.1,ENST00000612897.4,ENST00000618120.4,ENST00000537040.5,ENST00000451864.6,ENST00000467375.2,ENST00000622297.1	nonsense_mediated_decay,processed_transcript,retained_intron,protein_coding	-0.0918017	-4.37949	0.367915	0.851147
ENSG00000125462	C1orf61	ENST00000488498.2,ENST00000400991.6,ENST00000464203.1,ENST00000368243.5,ENST00000465270.5,ENST00000608007.1,ENST00000469813.1,ENST00000471156.5,ENST00000482932.5,ENST00000486517.5,ENST00000497824.5,ENST00000498346.1,ENST00000492750.5,ENST00000495000.1,ENST00000463309.5,ENST00000464238.5,ENST00000476966.5,ENST00000465570.1,ENST00000489918.1,ENST00000310027.9,ENST00000368242.7,ENST00000484428.5,ENS…	processed_transcript,retained_intron,protein_coding	-0.755506	-3.25532	0.182654	0.842429
ENSG00000236947	RP11-98G7.1	ENST00000441085.5,ENST00000452465.1	lincRNA	0.0602497	-3.8067	0.928273	1
ENSG00000116604	MEF2D	ENST00000368240.6,ENST00000360595.7,ENST00000475587.2,ENST00000464356.6,ENST00000489057.1,ENST00000348159.8,ENST00000493077.1	nonsense_mediated_decay,retained_intron,protein_coding	-0.197217	6.9734	0.0311358	0.730844
ENSG00000183856	IQGAP3	ENST00000491900.1,ENST00000361170.6,ENST00000498755.1,ENST00000476565.1	nonsense_mediated_decay,processed_transcript,protein_coding	-0.281075	5.68378	0.0202552	0.643329
ENSG00000187862	TTC24	ENST00000478081.1,ENST00000368237.3,ENST00000462049.1,ENST00000413282.6,ENST00000368236.7,ENST00000495690.6	processed_transcript,retained_intron,protein_coding	0.715343	-2.74294	0.194995	0.842429
ENSG00000163382	NAXE	ENST00000467374.1,ENST00000368235.7,ENST00000488840.1,ENST00000368234.7,ENST00000368233.3	processed_transcript,protein_coding	0.140924	5.28923	0.104335	0.842429
ENSG00000160818	GPATCH4	ENST00000474904.5,ENST00000463513.5,ENST00000531900.1,ENST00000498756.5,ENST00000473910.5,ENST00000368232.8,ENST00000531129.5,ENST00000506832.6,ENST00000438976.6,ENST00000525375.1,ENST00000527691.5,ENST00000494414.1,ENST00000497287.5,ENST00000498641.1,ENST00000415314.6,ENST00000529520.5	nonsense_mediated_decay,processed_transcript,retained_intron,protein_coding	-0.0152266	4.53803	0.840299	1
ENSG00000132702	HAPLN2	ENST00000494218.1,ENST00000487988.5,ENST00000456112.1,ENST00000255039.5,ENST00000482204.1	processed_transcript,protein_coding	-0.0630585	-3.95122	0.540397	0.930267
ENSG00000272068	RP11-284F21.9	ENST00000606343.1	lincRNA	-1.24732	-3.1465	0.0194799	0.643191
ENSG00000132692	BCAN	ENST00000361588.5,ENST00000457777.6,ENST00000329117.9,ENST00000441358.5,ENST00000424639.5,ENST00000491823.1,ENST00000479949.5,ENST00000496038.1	nonsense_mediated_decay,retained_intron,protein_coding	1.52439	-2.17911	0.00178078	0.266408
ENSG00000132688	NES	ENST00000368223.3	protein_coding	-0.203573	2.74363	0.64494	0.969415
ENSG00000143320	CRABP2	ENST00000368221.1,ENST00000621784.4,ENST00000368220.1,ENST00000368222.7	protein_coding	-0.210858	4.94196	0.351859	0.851147
ENSG00000143319	ISG20L2	ENST00000472824.2,ENST00000470713.1,ENST00000496538.1,ENST00000368219.1,ENST00000469074.1,ENST00000313146.10	processed_transcript,protein_coding	0.0316735	5.39092	0.715833	0.992516
ENSG00000143303	RRNAD1	ENST00000462397.1,ENST00000484742.5,ENST00000497515.1,ENST00000522237.1,ENST00000368216.8,ENST00000524343.1,ENST00000476229.5,ENST00000368218.8,ENST00000481920.1,ENST00000517871.1,ENST00000519086.5	processed_transcript,retained_intron,protein_coding	-0.0315351	4.54279	0.774425	1
ENSG00000143314	MRPL24	ENST00000361531.6,ENST00000420938.1,ENST00000478899.1,ENST00000412846.5,ENST00000434558.5,ENST00000368211.8	processed_transcript,protein_coding	-0.060314	4.67559	0.568283	0.94044
ENSG00000143321	HDGF	ENST00000368206.5,ENST00000357325.9,ENST00000477306.1,ENST00000368209.9,ENST00000495212.1,ENST00000482651.5,ENST00000471377.5,ENST00000537739.5,ENST00000469145.5,ENST00000465180.5	processed_transcript,protein_coding	0.0615838	7.82338	0.456489	0.894449
ENSG00000143294	PRCC	ENST00000454659.1,ENST00000473387.1,ENST00000526188.5,ENST00000469071.1,ENST00000491853.5,ENST00000459707.1,ENST00000271526.8	processed_transcript,retained_intron,protein_coding	-0.0141685	5.97605	0.83211	1
ENSG00000027869	SH2D2A	ENST00000392306.2,ENST00000368199.7,ENST00000468744.5,ENST00000368198.7,ENST00000495306.1,ENST00000486350.1	processed_transcript,protein_coding	-0.82438	-1.81331	0.137485	0.842429
ENSG00000198400	NTRK1	ENST00000530298.5,ENST00000392302.6,ENST00000533630.1,ENST00000524377.5,ENST00000489021.6,ENST00000368196.7,ENST00000534682.1,ENST00000497019.6,ENST00000358660.3,ENST00000531606.1	nonsense_mediated_decay,processed_transcript,retained_intron,protein_coding	0.114397	-3.21938	0.601278	0.956883
ENSG00000027644	INSRR	ENST00000368195.3	protein_coding	8.88178e-16	-4.43057	1	1
ENSG00000187800	PEAR1	ENST00000465101.1,ENST00000469390.5,ENST00000455314.5,ENST00000338302.7,ENST00000444016.5,ENST00000292357.7,ENST00000482505.1	nonsense_mediated_decay,retained_intron,protein_coding	-0.182626	-3.71118	0.76305	1
ENSG00000132694	ARHGEF11	ENST00000486670.1,ENST00000492592.1,ENST00000487682.5,ENST00000461678.1,ENST00000361409.2,ENST00000368194.7,ENST00000483682.1	processed_transcript,protein_coding	-0.102302	7.51744	0.179507	0.842429
ENSG00000237842	RP11-110J1.2	ENST00000379752.5	processed_pseudogene	-0.0248919	-3.31097	0.817791	1
ENSG00000224520	KRT8P45	ENST00000414328.2	processed_pseudogene	-0.580891	-2.61131	0.414589	0.867506
ENSG00000253831	ETV3L	ENST00000454449.2	protein_coding	0.839824	-1.16014	0.0765717	0.835554
ENSG00000117036	ETV3	ENST00000368192.8,ENST00000326786.4,ENST00000460850.1	processed_transcript,protein_coding	0.0941169	5.30348	0.313117	0.851147
ENSG00000271736	RP11-85G21.3	ENST00000607010.1	lincRNA	0.0772767	-4.38028	0.374142	0.851147
ENSG00000143297	FCRL5	ENST00000368189.3,ENST00000483875.1,ENST00000361835.7,ENST00000481082.1,ENST00000368190.7,ENST00000497286.5,ENST00000461387.5,ENST00000462218.1	processed_transcript,protein_coding	-0.470582	-1.19356	0.176093	0.842429
ENSG00000236731	RP4-801G22.2	ENST00000445687.1	unprocessed_pseudogene	0.295909	-4.14854	0.144555	0.842429
ENSG00000160856	FCRL3	ENST00000496769.1,ENST00000494724.5,ENST00000473231.5,ENST00000480682.5,ENST00000457799.1,ENST00000492769.5,ENST00000468507.1,ENST00000368186.9,ENST00000485028.5,ENST00000478179.1,ENST00000368184.7,ENST00000477837.5	nonsense_mediated_decay,processed_transcript,protein_coding	0.483222	-1.30975	0.361625	0.851147
ENSG00000231700	RP11-367J7.4	ENST00000435919.2	processed_pseudogene	-0.498934	-4.03075	0.0425956	0.786081
ENSG00000232366	VDAC1P9	ENST00000412766.1	processed_pseudogene	1.77636e-15	-4.43057	1	1
ENSG00000132704	FCRL2	ENST00000368178.3,ENST00000462774.1,ENST00000469986.1,ENST00000361516.7,ENST00000368181.4	retained_intron,protein_coding	-0.393565	-1.78572	0.441635	0.884211
ENSG00000163534	FCRL1	ENST00000489998.5,ENST00000358292.7,ENST00000491942.1,ENST00000368176.7,ENST00000368175.7,ENST00000495126.1,ENST00000463001.5,ENST00000480310.1	processed_transcript,protein_coding	-0.784111	-1.04733	0.0192589	0.643191
ENSG00000073754	CD5L	ENST00000368174.4,ENST00000484609.1	processed_transcript,protein_coding	0.288356	-4.11201	0.145019	0.842429
ENSG00000236957	RP11-451O13.1	ENST00000422062.1,ENST00000454878.2,ENST00000452528.5	transcribed_unprocessed_pseudogene,processed_transcript	0.156228	-4.3301	0.263377	0.848562
ENSG00000183853	KIRREL	ENST00000368172.1,ENST00000360089.8,ENST00000359209.10,ENST00000368173.7	protein_coding	0.454458	-2.77956	0.276486	0.848562
ENSG00000227295	ELL2P1	ENST00000413990.1	processed_pseudogene	-0.0469633	-2.84586	0.907702	1
ENSG00000158473	CD1D	ENST00000368171.3	protein_coding	-0.00914753	1.56093	0.914274	1
ENSG00000229914	RP11-404O13.4	ENST00000439139.1	processed_pseudogene	-0.0140262	-2.89585	0.546207	0.933012
ENSG00000176320	RP11-404O13.5	ENST00000415019.1	lincRNA	1.12389	-3.31307	0.0079805	0.471694
ENSG00000158477	CD1A	ENST00000289429.5	protein_coding	0.16178	2.44157	0.321345	0.851147
ENSG00000230942	HMGN1P5	ENST00000448591.1	processed_pseudogene	0.176115	-4.1104	0.45881	0.895339
ENSG00000158481	CD1C	ENST00000443761.1,ENST00000368170.7	protein_coding	0.797426	2.80462	0.0030073	0.344254
ENSG00000158485	CD1B	ENST00000368168.3,ENST00000451207.5	protein_coding	0.52082	-0.620929	0.25739	0.848562
ENSG00000158488	CD1E	ENST00000368155.7,ENST00000368165.7,ENST00000368167.7,ENST00000368162.2,ENST00000368160.7,ENST00000368166.7,ENST00000452291.6,ENST00000368161.7,ENST00000444681.6,ENST00000368154.5,ENST00000368164.7,ENST00000368157.5,ENST00000464822.1,ENST00000368163.7,ENST00000368156.5	processed_transcript,protein_coding	0.740698	0.64817	0.101115	0.842429
ENSG00000236257	EI24P2	ENST00000397776.2	processed_pseudogene	0.20332	-4.02706	0.782757	1
ENSG00000231434	RP11-144L1.8	ENST00000436135.1	processed_pseudogene	-0.176555	-2.10266	0.680721	0.982164
ENSG00000163554	SPTA1	ENST00000481212.5,ENST00000467387.1,ENST00000498708.1,ENST00000465741.1,ENST00000492934.1,ENST00000461624.1,ENST00000484520.1,ENST00000485680.1,ENST00000368147.8	processed_transcript,retained_intron,protein_coding	-0.224021	-1.39386	0.84893	1
ENSG00000203757	OR6K3	ENST00000368145.1,ENST00000368146.1	protein_coding	-0.0909662	-4.37952	0.352752	0.851147
ENSG00000180437	OR6K4P	ENST00000423179.1	unprocessed_pseudogene	1.77636e-15	-4.43057	1	1
ENSG00000226949	OR6K5P	ENST00000447050.1	unprocessed_pseudogene	-0.0854976	-4.3798	0.355045	0.851147
ENSG00000180409	OR10AA1P	ENST00000417823.1	unprocessed_pseudogene	1.77636e-15	-4.43057	1	1
ENSG00000163563	MNDA	ENST00000438394.1,ENST00000491210.1,ENST00000368141.4	processed_transcript,protein_coding	0.0190514	7.04897	0.847416	1
ENSG00000163564	PYHIN1	ENST00000458222.5,ENST00000392254.6,ENST00000368138.7,ENST00000368140.5,ENST00000485134.1,ENST00000368135.4,ENST00000392252.7	processed_transcript,protein_coding	-0.17235	0.798138	0.620602	0.964447
ENSG00000163565	IFI16	ENST00000567661.5,ENST00000566111.5,ENST00000368131.8,ENST00000562225.1,ENST00000474473.1,ENST00000448393.6,ENST00000447473.6,ENST00000340979.10,ENST00000483916.2,ENST00000368132.7,ENST00000359709.7,ENST00000295809.11,ENST00000426592.6,ENST00000493884.5	retained_intron,protein_coding	-0.0111722	8.11775	0.862392	1
ENSG00000163568	AIM2	ENST00000368129.3,ENST00000411768.1,ENST00000481829.5,ENST00000368130.8	processed_transcript,protein_coding	-0.551966	-0.725762	0.458192	0.895104
ENSG00000162706	CADM3	ENST00000416746.1,ENST00000368125.8,ENST00000368124.8	protein_coding	0.311114	-4.2361	0.116611	0.842429
ENSG00000213088	ACKR1	ENST00000368121.3,ENST00000368122.2,ENST00000537147.5,ENST00000435307.1	protein_coding	1.77636e-15	-4.43057	1	1
ENSG00000248642	OR10J2P	ENST00000514684.1	unprocessed_pseudogene	0.149709	-4.33039	0.251057	0.848562
ENSG00000179639	FCER1A	ENST00000368114.1,ENST00000368115.5	protein_coding	0.795566	2.20778	0.0202238	0.643191
ENSG00000132693	CRP	ENST00000368110.1,ENST00000437342.1,ENST00000489317.1,ENST00000368112.5,ENST00000255030.9,ENST00000368111.5,ENST00000473196.1	processed_transcript,protein_coding	0.92328	-3.62264	0.010896	0.536087
ENSG00000158716	DUSP23	ENST00000368108.7,ENST00000368107.1,ENST00000368109.5	protein_coding	0.135675	5.42501	0.0973301	0.842429
ENSG00000181036	FCRL6	ENST00000541729.1,ENST00000339348.9,ENST00000540741.5,ENST00000368106.3,ENST00000392235.7,ENST00000321935.10,ENST00000536257.5	retained_intron,protein_coding	0.475492	-1.77603	0.279748	0.848562
ENSG00000158714	SLAMF8	ENST00000471286.5,ENST00000289707.9,ENST00000497141.1,ENST00000368104.4	processed_transcript,protein_coding	0.309788	8.28361	0.0208276	0.651432
ENSG00000188004	C1orf204	ENST00000491974.1,ENST00000621242.1,ENST00000368102.5	processed_transcript,protein_coding	0.442682	1.57503	0.076539	0.835554
ENSG00000243284	VSIG8	ENST00000368100.1	protein_coding	0.0829576	-4.37995	0.383563	0.851147
ENSG00000213085	CFAP45	ENST00000479940.2,ENST00000426543.6,ENST00000475911.2,ENST00000476696.5,ENST00000479861.5,ENST00000368099.8	nonsense_mediated_decay,retained_intron,protein_coding	1.16755	-2.5169	0.0248033	0.681897
ENSG00000158710	TAGLN2	ENST00000320307.8,ENST00000368096.5,ENST00000368097.8,ENST00000478033.1,ENST00000397334.2	processed_transcript,protein_coding	0.214072	7.89498	0.0550555	0.813444
ENSG00000085552	IGSF9	ENST00000496645.5,ENST00000611023.1,ENST00000361509.7,ENST00000493195.5,ENST00000368094.5,ENST00000476102.1	processed_transcript,protein_coding	0.187213	-3.35855	0.534047	0.927623
ENSG00000162723	SLAMF9	ENST00000368093.3,ENST00000489098.1,ENST00000368092.7,ENST00000466773.5	processed_transcript,protein_coding	0.188524	0.0636169	0.854183	1
ENSG00000177807	KCNJ10	ENST00000509700.2,ENST00000368089.4,ENST00000640914.1,ENST00000639408.1,ENST00000638728.1,ENST00000636689.1,ENST00000638840.1,ENST00000637644.1,ENST00000640017.1,ENST00000638868.1	nonsense_mediated_decay,processed_transcript,protein_coding	-0.531066	-1.4525	0.342379	0.851147
ENSG00000237409	RP11-226L15.1	ENST00000415679.2	processed_pseudogene	-0.0854976	-4.3798	0.355045	0.851147
ENSG00000143315	PIGM	ENST00000368090.3	protein_coding	-0.031875	3.29001	0.787281	1
ENSG00000162728	KCNJ9	ENST00000368088.3	protein_coding	0.141944	-4.33103	0.284541	0.848562
ENSG00000162729	IGSF8	ENST00000460351.1,ENST00000368086.5,ENST00000314485.11,ENST00000448417.1,ENST00000614243.4	processed_transcript,protein_coding	0.26102	5.07074	0.00150162	0.258416
ENSG00000018625	ATP1A2	ENST00000447527.1,ENST00000392233.7,ENST00000361216.7,ENST00000472488.5,ENST00000463989.1,ENST00000468587.1,ENST00000459972.1,ENST00000478587.1	processed_transcript,retained_intron,protein_coding	0.0916625	-4.3795	0.368123	0.851147
ENSG00000132681	ATP1A4	ENST00000469023.5,ENST00000466526.1,ENST00000368081.8,ENST00000477338.5,ENST00000470705.1,ENST00000418334.5	nonsense_mediated_decay,processed_transcript,retained_intron,protein_coding	-0.452521	-3.91635	0.333886	0.851147
ENSG00000162734	PEA15	ENST00000368077.5,ENST00000488858.1,ENST00000360472.8,ENST00000368076.1	processed_transcript,protein_coding	-0.148524	8.73253	0.109085	0.842429
ENSG00000132716	DCAF8	ENST00000475733.5,ENST00000368074.5,ENST00000419626.1,ENST00000481831.1,ENST00000447377.5,ENST00000477163.1,ENST00000610139.5,ENST00000497354.1,ENST00000461888.5,ENST00000495887.1,ENST00000326837.6,ENST00000473382.2,ENST00000368073.7,ENST00000407642.6,ENST00000476033.5,ENST00000440682.5,ENST00000466253.1,ENST00000490368.5	nonsense_mediated_decay,retained_intron,protein_coding	-0.0107183	5.57087	0.88283	1
ENSG00000224261	RPSAP18	ENST00000453374.2	processed_pseudogene	-0.268699	-3.45703	0.6115	0.960975
ENSG00000162735	PEX19	ENST00000467711.5,ENST00000532516.1,ENST00000524939.1,ENST00000532508.5,ENST00000533104.1,ENST00000462644.5,ENST00000472750.5,ENST00000532643.5,ENST00000392220.2,ENST00000533699.5,ENST00000368072.9,ENST00000495624.1	nonsense_mediated_decay,processed_transcript,retained_intron,protein_coding	-0.0021154	4.84004	0.956393	1
ENSG00000122218	COPA	ENST00000541366.1,ENST00000368069.7,ENST00000481040.1,ENST00000481522.1,ENST00000545284.1,ENST00000545266.1,ENST00000241704.7	retained_intron,protein_coding	-0.0540783	7.70604	0.463328	0.897381
ENSG00000235082	SUMO1P3	ENST00000439961.2	processed_pseudogene	0.195239	-2.09785	0.673321	0.97964
ENSG00000162736	NCSTN	ENST00000437169.5,ENST00000368063.5,ENST00000465223.1,ENST00000294785.9,ENST00000469159.1,ENST00000424754.5,ENST00000424645.5,ENST00000438008.5,ENST00000491390.1,ENST00000491332.1,ENST00000421914.5,ENST00000435149.1,ENST00000467837.5,ENST00000459963.5	processed_transcript,protein_coding	-0.0244156	7.741	0.731354	0.998493
ENSG00000171786	NHLH1	ENST00000302101.5	protein_coding	0.0477717	-2.45797	0.992291	1
ENSG00000162738	VANGL2	ENST00000483408.1,ENST00000368061.2	processed_transcript,protein_coding	0.327135	-1.63965	0.609488	0.959876
ENSG00000162739	SLAMF6	ENST00000368057.7,ENST00000368055.1,ENST00000368059.7	protein_coding	-0.134403	2.90957	0.423682	0.873917
ENSG00000066294	CD84	ENST00000368048.7,ENST00000368054.7,ENST00000534968.5,ENST00000368051.3,ENST00000368047.3,ENST00000311224.8,ENST00000360056.7,ENST00000466767.1	processed_transcript,retained_intron,protein_coding	0.0170078	8.81973	0.861728	1
ENSG00000117090	SLAMF1	ENST00000494463.1,ENST00000235739.6,ENST00000538290.2,ENST00000302035.10	retained_intron,protein_coding	-0.243264	-1.80208	0.656737	0.972973
ENSG00000235101	SETP9	ENST00000423837.1	transcribed_processed_pseudogene	-0.0909662	-4.37952	0.352752	0.851147
ENSG00000117091	CD48	ENST00000613788.1,ENST00000368045.3,ENST00000368046.7	protein_coding	-0.0917513	5.83278	0.272825	0.848562
ENSG00000026751	SLAMF7	ENST00000495334.1,ENST00000359331.8,ENST00000441662.6,ENST00000621377.4,ENST00000368042.7,ENST00000458602.6,ENST00000444090.6,ENST00000458104.6,ENST00000484221.1,ENST00000488819.1,ENST00000368043.7	processed_transcript,retained_intron,protein_coding	0.346784	5.62417	0.029937	0.723333
ENSG00000275801	RP11-404F10.6	ENST00000620690.1	unprocessed_pseudogene	0.535664	-3.3847	0.350166	0.851147
ENSG00000122224	LY9	ENST00000480837.5,ENST00000471816.1,ENST00000263285.10,ENST00000474998.1,ENST00000479663.2,ENST00000485624.1,ENST00000368037.9,ENST00000368039.2,ENST00000392203.8,ENST00000368035.1,ENST00000490902.1	nonsense_mediated_decay,processed_transcript,retained_intron,protein_coding	0.404844	1.47572	0.0612722	0.81493
ENSG00000122223	CD244	ENST00000481677.1,ENST00000368033.7,ENST00000368034.8,ENST00000322302.7,ENST00000492063.5	nonsense_mediated_decay,processed_transcript,protein_coding	0.624992	2.00254	0.0026261	0.327702
ENSG00000179914	ITLN1	ENST00000487531.1,ENST00000464077.1,ENST00000326245.3	processed_transcript,protein_coding	-0.659153	-3.50295	0.0808591	0.839676
ENSG00000213080	RP11-312J18.5	ENST00000425270.1	processed_pseudogene	0.365149	-0.470569	0.274735	0.848562
ENSG00000232188	RP11-312J18.6	ENST00000427339.1	lincRNA	0.264025	-4.23894	0.130279	0.842429
ENSG00000233691	RP11-312J18.7	ENST00000450131.2	processed_pseudogene	0.0916625	-4.3795	0.368123	0.851147
ENSG00000158764	ITLN2	ENST00000490489.1,ENST00000368029.3,ENST00000494442.1	processed_transcript,protein_coding	-0.0767914	-4.3803	0.391932	0.854357
ENSG00000158769	F11R	ENST00000537746.1,ENST00000368026.10,ENST00000621309.4,ENST00000602966.1,ENST00000335772.3,ENST00000472573.5	processed_transcript,retained_intron,protein_coding	0.171381	6.34654	0.0549518	0.813444
ENSG00000270149	RP11-544M22.13	ENST00000470694.1,ENST00000289779.7	nonsense_mediated_decay	0.0341101	-4.19395	0.896709	1
ENSG00000215845	TSTD1	ENST00000466967.1,ENST00000368024.5,ENST00000318289.14,ENST00000486084.1,ENST00000462952.1,ENST00000368023.7,ENST00000423014.2	retained_intron,protein_coding	0.0530013	0.903057	0.828824	1
ENSG00000158773	USF1	ENST00000368019.5,ENST00000472217.1,ENST00000368021.7,ENST00000491629.5,ENST00000534633.5,ENST00000496363.5,ENST00000531842.1,ENST00000473969.6,ENST00000528768.5,ENST00000529476.1,ENST00000368020.5	nonsense_mediated_decay,retained_intron,protein_coding	0.0812216	6.44312	0.287308	0.851147
ENSG00000186517	ARHGAP30	ENST00000490279.5,ENST00000368018.2,ENST00000368016.7,ENST00000461003.5,ENST00000471492.2,ENST00000368015.1,ENST00000368013.7	nonsense_mediated_decay,retained_intron,protein_coding	-0.0511635	8.37408	0.483568	0.906052
ENSG00000143217	NECTIN4	ENST00000486694.1,ENST00000368012.3	processed_transcript,protein_coding	0.226725	3.27817	0.51305	0.919293
ENSG00000162755	KLHDC9	ENST00000469647.5,ENST00000392191.6,ENST00000471613.1,ENST00000494418.1,ENST00000368011.8,ENST00000490724.6,ENST00000475934.1,ENST00000392192.6	processed_transcript,retained_intron,protein_coding	0.0912021	-2.81197	0.792318	1
ENSG00000143256	PFDN2	ENST00000368010.3,ENST00000468311.1	processed_transcript,protein_coding	-0.0339936	4.7149	0.693533	0.986124
ENSG00000158793	NIT1	ENST00000392190.9,ENST00000477684.5,ENST00000478277.5,ENST00000368008.5,ENST00000492411.5,ENST00000496768.5,ENST00000496861.5,ENST00000479728.1,ENST00000491497.1,ENST00000461376.1,ENST00000485594.1,ENST00000368007.8,ENST00000479266.5,ENST00000368009.6,ENST00000473918.1,ENST00000486962.5	processed_transcript,protein_coding	-0.0664335	5.02487	0.476393	0.902354
ENSG00000158796	DEDD	ENST00000490843.6,ENST00000472996.1,ENST00000368006.7,ENST00000458050.6,ENST00000486041.5,ENST00000463227.5,ENST00000489249.5,ENST00000464113.1,ENST00000368005.5,ENST00000496632.1,ENST00000545495.5,ENST00000473679.6	processed_transcript,protein_coding	0.17086	5.44023	0.0354601	0.763037
ENSG00000143222	UFC1	ENST00000368003.5,ENST00000463735.1,ENST00000482672.1,ENST00000483191.5,ENST00000473766.5,ENST00000467540.5	processed_transcript,protein_coding	-0.00519283	6.17707	0.928847	1
ENSG00000143258	USP21	ENST00000487163.5,ENST00000493054.5,ENST00000479344.1,ENST00000289865.12,ENST00000368002.7,ENST00000486299.5,ENST00000492950.5,ENST00000485277.1,ENST00000482385.5,ENST00000368001.1	nonsense_mediated_decay,retained_intron,protein_coding	0.156119	4.64047	0.112261	0.842429
ENSG00000143224	PPOX	ENST00000537523.5,ENST00000497522.5,ENST00000544598.5,ENST00000541818.1,ENST00000462866.5,ENST00000494216.1,ENST00000468968.6,ENST00000479246.5,ENST00000460611.1,ENST00000367999.8,ENST00000495483.5,ENST00000535223.5,ENST00000462977.1,ENST00000537829.1,ENST00000352210.9,ENST00000539753.5,ENST00000466452.1,ENST00000470607.5,ENST00000490768.1	nonsense_mediated_decay,retained_intron,protein_coding	-0.0191126	3.4993	0.872053	1
ENSG00000158850	B4GALT3	ENST00000465740.1,ENST00000470882.5,ENST00000460415.1,ENST00000493164.5,ENST00000622395.4,ENST00000466504.5,ENST00000467863.1,ENST00000486938.1,ENST00000482288.1,ENST00000367998.5,ENST00000487004.5,ENST00000496313.5,ENST00000319769.9	processed_transcript,protein_coding	0.006953	5.38786	0.951355	1
ENSG00000158859	ADAMTS4	ENST00000367995.3,ENST00000367996.5,ENST00000478394.1	processed_transcript,protein_coding	-0.886428	-2.63885	0.0885176	0.842429
ENSG00000158864	NDUFS2	ENST00000465923.5,ENST00000478866.5,ENST00000475570.1,ENST00000479948.5,ENST00000392179.4,ENST00000473321.1,ENST00000467295.5,ENST00000496553.5,ENST00000492153.1,ENST00000496133.5,ENST00000367993.7,ENST00000468828.5,ENST00000480762.5,ENST00000483804.5,ENST00000493849.5	processed_transcript,protein_coding	0.115031	6.84505	0.132871	0.842429
ENSG00000158869	FCER1G	ENST00000289902.1,ENST00000490414.1,ENST00000367992.7	processed_transcript,protein_coding	-0.121372	9.76103	0.178373	0.842429
ENSG00000158874	APOA2	ENST00000469730.2,ENST00000491350.1,ENST00000481413.1,ENST00000464492.5,ENST00000463273.5,ENST00000463812.1,ENST00000468465.5,ENST00000367990.7,ENST00000481511.5,ENST00000470459.6	nonsense_mediated_decay,retained_intron,protein_coding	-0.123944	-4.0265	0.929138	1
ENSG00000158882	TOMM40L	ENST00000474486.5,ENST00000492482.5,ENST00000470426.5,ENST00000367988.7,ENST00000475793.1,ENST00000465512.5,ENST00000545897.5,ENST00000367987.1,ENST00000468803.1	processed_transcript,protein_coding	0.106766	5.39481	0.22016	0.842429
ENSG00000143257	NR1I3	ENST00000464422.1,ENST00000502848.5,ENST00000505005.5,ENST00000503547.1,ENST00000511676.5,ENST00000508740.5,ENST00000367984.8,ENST00000488651.5,ENST00000515621.5,ENST00000502985.5,ENST00000506018.5,ENST00000507215.5,ENST00000506209.5,ENST00000515452.1,ENST00000628566.2,ENST00000479324.1,ENST00000428574.6,ENST00000504010.5,ENST00000367982.8,ENST00000367981.7,ENST00000511944.5,ENST00000511748.5,ENS…	nonsense_mediated_decay,processed_transcript,retained_intron,protein_coding	-0.259897	-2.04235	0.680719	0.982164
ENSG00000248485	PCP4L1	ENST00000504449.1	protein_coding	0.384782	-3.54454	0.290323	0.851147
ENSG00000158887	MPZ	ENST00000488271.1,ENST00000533357.4,ENST00000463290.5,ENST00000526189.2,ENST00000491222.5,ENST00000476410.1	nonsense_mediated_decay,retained_intron,protein_coding	-0.166591	1.80379	0.430434	0.87813
ENSG00000143252	SDHC	ENST00000470743.4,ENST00000432287.6,ENST00000437833.2,ENST00000392169.6,ENST00000513009.5,ENST00000367975.6,ENST00000515731.1,ENST00000342751.8,ENST00000504963.5	nonsense_mediated_decay,processed_transcript,protein_coding	0.00260648	6.08564	0.996683	1
ENSG00000188931	CFAP126	ENST00000367974.1	protein_coding	-0.0241322	-3.48372	0.588929	0.951776
ENSG00000236484	RRM2P2	ENST00000436212.1	processed_pseudogene	0.254393	-4.28345	0.113025	0.842429
ENSG00000283696	RP11-122G18.12	ENST00000636161.1	lincRNA	0.499164	0.320569	0.071759	0.829126
ENSG00000283360	RP11-122G18.10	ENST00000637155.1	lincRNA	-0.0988069	-4.02466	0.931744	1
ENSG00000215840	RP11-122G18.7	ENST00000400984.2	processed_pseudogene	-0.210787	-2.85402	0.623711	0.965231
ENSG00000283317	RP11-122G18.11	ENST00000636824.1	lincRNA	-0.0384271	-3.87603	0.86506	1
ENSG00000143226	FCGR2A	ENST00000467525.5,ENST00000473080.1,ENST00000367972.8,ENST00000486608.1,ENST00000459885.1,ENST00000271450.10,ENST00000461298.1,ENST00000467654.1,ENST00000536731.5,ENST00000483665.6,ENST00000471026.5,ENST00000497474.1,ENST00000482233.1,ENST00000491841.1	nonsense_mediated_decay,processed_transcript,retained_intron,protein_coding	-0.193482	9.23666	0.0463547	0.795224
ENSG00000273112	RP11-25K21.6	ENST00000537821.2	processed_transcript	-0.424841	-1.72687	0.704713	0.989337
ENSG00000173110	HSPA6	ENST00000309758.5	protein_coding	-0.221896	4.45426	0.100484	0.842429
ENSG00000224203	RPS23P10	ENST00000416185.2	unprocessed_pseudogene	0.330431	-4.10541	0.139946	0.842429
ENSG00000203747	FCGR3A	ENST00000442336.1,ENST00000476031.1,ENST00000367967.7,ENST00000436743.5,ENST00000443193.5,ENST00000367969.8,ENST00000638849.1,ENST00000426740.6	processed_transcript,protein_coding	0.327151	7.99662	0.0328242	0.742698
ENSG00000244682	FCGR2C	ENST00000473712.6,ENST00000465075.6,ENST00000611236.1,ENST00000466542.6,ENST00000496692.6,ENST00000543859.5,ENST00000508651.1,ENST00000502411.5,ENST00000482226.2,ENST00000473530.6,ENST00000467903.5,ENST00000507374.5	polymorphic_pseudogene,processed_transcript,retained_intron,protein_coding	-0.28715	5.41682	0.0235734	0.674172
ENSG00000225217	HSPA7	ENST00000445535.1	unprocessed_pseudogene	-0.300344	6.2671	0.0410743	0.784052
ENSG00000162747	FCGR3B	ENST00000531221.5,ENST00000534776.1,ENST00000533780.1,ENST00000421702.2,ENST00000534489.1,ENST00000294800.7,ENST00000613418.4,ENST00000367964.6,ENST00000614870.4	retained_intron,protein_coding	0.796473	-1.83511	0.125643	0.842429
ENSG00000072694	FCGR2B	ENST00000358671.9,ENST00000480308.5,ENST00000236937.13,ENST00000367961.8,ENST00000485778.1	retained_intron,protein_coding	-0.367169	6.71329	0.0196404	0.643191
ENSG00000213075	RPL31P11	ENST00000426558.1,ENST00000454082.1	transcribed_processed_pseudogene,processed_transcript	-0.15215	-4.33186	0.213894	0.842429
ENSG00000132185	FCRLA	ENST00000465403.1,ENST00000236938.10,ENST00000470841.1,ENST00000367957.6,ENST00000367953.7,ENST00000309691.10,ENST00000540521.5,ENST00000350710.3,ENST00000546024.5,ENST00000367950.1,ENST00000294796.8,ENST00000367959.6,ENST00000349527.8,ENST00000367949.6	processed_transcript,protein_coding	0.258967	0.131811	0.594607	0.954965
ENSG00000162746	FCRLB	ENST00000367946.7,ENST00000495397.1,ENST00000367948.6,ENST00000367944.3,ENST00000336830.9,ENST00000367945.5	processed_transcript,protein_coding	0.338558	1.48252	0.265923	0.848562
ENSG00000081721	DUSP12	ENST00000367943.4,ENST00000463365.1,ENST00000464004.2,ENST00000484291.5,ENST00000490591.1	nonsense_mediated_decay,retained_intron,protein_coding	0.060634	3.87143	0.600306	0.956883
ENSG00000118217	ATF6	ENST00000367942.3,ENST00000476437.1	processed_transcript,protein_coding	-0.0702024	6.50288	0.316972	0.851147
ENSG00000229808	RP11-456P18.2	ENST00000458136.1,ENST00000457671.1	transcribed_processed_pseudogene,processed_transcript	0.172691	-1.7369	0.695849	0.987204
ENSG00000162745	OLFML2B	ENST00000533556.1,ENST00000525589.1,ENST00000367940.2,ENST00000367938.1,ENST00000294794.7	nonsense_mediated_decay,protein_coding	-0.0952772	6.89652	0.324284	0.851147
ENSG00000198929	NOS1AP	ENST00000454693.1,ENST00000464284.1,ENST00000430120.3,ENST00000530878.5,ENST00000361897.9,ENST00000493151.1	nonsense_mediated_decay,processed_transcript,protein_coding	-0.067043	-0.522198	0.936614	1
ENSG00000239887	C1orf226	ENST00000458626.3,ENST00000426197.2,ENST00000420220.1	protein_coding	-0.260953	0.520165	0.291012	0.851147
ENSG00000198574	SH2D1B	ENST00000367929.2,ENST00000493550.1	processed_transcript,protein_coding	0.433283	-1.62117	0.423435	0.873819
ENSG00000152332	UHMK1	ENST00000282169.8,ENST00000489294.1,ENST00000538489.5,ENST00000545294.5	processed_transcript,protein_coding	-0.0454647	6.56024	0.548743	0.933661
ENSG00000117143	UAP1	ENST00000367924.1,ENST00000486089.1,ENST00000367925.5,ENST00000474728.1,ENST00000271469.7,ENST00000476240.1,ENST00000367926.8	processed_transcript,retained_intron,protein_coding	0.084358	3.29502	0.53396	0.927623
ENSG00000272574	RP11-359K18.4	ENST00000609669.1	sense_intronic	-0.212007	-4.10779	0.415096	0.867506
ENSG00000162733	DDR2	ENST00000458105.1,ENST00000367922.7,ENST00000415555.5,ENST00000433757.1,ENST00000367921.7,ENST00000446985.5	protein_coding	-0.136835	-2.43053	0.755516	1
ENSG00000132196	HSD17B7	ENST00000494450.1,ENST00000484251.1,ENST00000488656.1,ENST00000466176.5,ENST00000367915.1,ENST00000254521.7,ENST00000463037.5,ENST00000485405.5,ENST00000470195.2,ENST00000367913.1	nonsense_mediated_decay,processed_transcript,retained_intron,protein_coding	0.0341152	3.75487	0.777675	1
ENSG00000117152	RGS4	ENST00000528938.1,ENST00000527393.5,ENST00000367908.8,ENST00000421743.6,ENST00000533019.1,ENST00000491263.1,ENST00000531057.5,ENST00000527809.5,ENST00000367906.7,ENST00000367909.10	processed_transcript,protein_coding	0.747514	-2.39123	0.146782	0.842429
ENSG00000143248	RGS5	ENST00000534288.5,ENST00000428971.2,ENST00000313961.9,ENST00000531954.5,ENST00000367903.7,ENST00000531476.1,ENST00000530507.5,ENST00000525894.5,ENST00000530241.5,ENST00000527988.1,ENST00000618415.4,ENST00000469495.5	processed_transcript,retained_intron,protein_coding	-0.13517	0.0282236	0.658501	0.973258
ENSG00000232995	RGS5	ENST00000528818.1	retained_intron	-0.353437	-3.14567	0.355565	0.851147
ENSG00000143228	NUF2	ENST00000531529.1,ENST00000527120.1,ENST00000524800.5,ENST00000497990.1,ENST00000367900.7,ENST00000442820.5,ENST00000271452.7,ENST00000450453.6,ENST00000534289.5,ENST00000490881.5,ENST00000527439.5,ENST00000487578.2	nonsense_mediated_decay,processed_transcript,retained_intron,protein_coding	-0.0681723	3.42487	0.668269	0.978296
ENSG00000213070	HMGB3P6	ENST00000444896.1	processed_pseudogene	-0.517005	-3.91414	0.117468	0.842429
ENSG00000185630	PBX1	ENST00000420696.6,ENST00000540236.3,ENST00000367897.5,ENST00000558796.2,ENST00000559578.1,ENST00000340699.7,ENST00000465089.2,ENST00000558837.5,ENST00000559240.5,ENST00000612123.3,ENST00000498497.2,ENST00000496120.6,ENST00000468104.5,ENST00000474046.1,ENST00000482110.5,ENST00000467023.5,ENST00000560469.5,ENST00000485769.5,ENST00000559560.1,ENST00000560641.5,ENST00000627490.2,ENST00000605467.1	processed_transcript,retained_intron,protein_coding	0.466776	-1.41971	0.322342	0.851147
ENSG00000269887	RP11-477H21.2	ENST00000602747.1	sense_intronic	-0.192311	-4.2833	0.213791	0.842429
ENSG00000225487	RP11-403P14.1	ENST00000440329.2	processed_pseudogene	-0.0909662	-4.37952	0.352752	0.851147
ENSG00000162761	LMX1A	ENST00000367893.4,ENST00000489443.2,ENST00000294816.6,ENST00000342310.7	processed_transcript,protein_coding	1.77636e-15	-4.43057	1	1
ENSG00000143198	MGST3	ENST00000367889.7,ENST00000460632.1,ENST00000609263.1,ENST00000367883.3,ENST00000488688.1,ENST00000477450.1,ENST00000367884.6,ENST00000495447.5,ENST00000461759.1,ENST00000367888.8,ENST00000627653.1,ENST00000494074.1,ENST00000461308.1,ENST00000367885.5	processed_transcript,retained_intron,protein_coding	0.0266627	6.34969	0.755101	1
ENSG00000143149	ALDH9A1	ENST00000471457.1,ENST00000491436.1,ENST00000354775.4,ENST00000461664.5,ENST00000463610.1	processed_transcript,retained_intron,protein_coding	-0.0409033	6.69856	0.587471	0.950948
ENSG00000230175	RP11-466F5.3	ENST00000447545.1	processed_pseudogene	-0.0392851	-3.98652	0.5923	0.953666
ENSG00000215838	RP11-466F5.6	ENST00000400982.2,ENST00000453762.1	transcribed_processed_pseudogene,processed_transcript	0.444504	-4.14815	0.0554473	0.813444
ENSG00000273365	RP11-466F5.10	ENST00000608512.1	lincRNA	0.129213	-4.33201	0.271386	0.848562
ENSG00000143183	TMCO1	ENST00000476143.6,ENST00000580248.5,ENST00000392129.10,ENST00000465705.3,ENST00000628579.1,ENST00000481278.5,ENST00000464650.5,ENST00000367881.9,ENST00000612311.4	nonsense_mediated_decay,protein_coding	-0.0769558	6.10795	0.308322	0.851147
ENSG00000230659	RP11-466F5.9	ENST00000415894.1	processed_pseudogene	-0.16178	-4.33128	0.20695	0.842429
ENSG00000143179	UCK2	ENST00000470820.1,ENST00000463772.5,ENST00000462329.5,ENST00000464197.5,ENST00000475333.1,ENST00000469256.6,ENST00000367879.8,ENST00000479872.5	processed_transcript,retained_intron,protein_coding	0.144551	4.13105	0.365097	0.851147
ENSG00000226292	RP11-7G12.1	ENST00000422100.1	processed_pseudogene	-0.0918017	-4.37949	0.367915	0.851147
ENSG00000188859	FAM78B	ENST00000338353.3,ENST00000456900.1,ENST00000435676.2,ENST00000354422.3,ENST00000441649.1	nonsense_mediated_decay,protein_coding	0.345665	-3.38138	0.437007	0.882109
ENSG00000215835	RP11-9L18.2	ENST00000400979.2	processed_pseudogene	-0.190733	-1.34575	0.634878	0.967902
ENSG00000234142	LINC01675	ENST00000426519.1	lincRNA	0.466996	-3.91592	0.13672	0.842429
ENSG00000232341	RPL4P2	ENST00000447259.2	processed_pseudogene	-0.578319	-3.59798	0.110389	0.842429
ENSG00000143157	POGK	ENST00000367875.1,ENST00000449930.5,ENST00000367876.8	protein_coding	-0.0112054	6.52349	0.85687	1
ENSG00000152382	TADA1	ENST00000367874.4,ENST00000467021.1	processed_transcript,protein_coding	0.00757339	3.01667	0.974327	1
ENSG00000225171	DUTP6	ENST00000425573.2	processed_pseudogene	0.206976	-2.50026	0.703804	0.988978
ENSG00000143195	ILDR2	ENST00000525740.5,ENST00000414590.1,ENST00000469934.6,ENST00000529071.5,ENST00000526687.1,ENST00000529387.5,ENST00000614979.1,ENST00000528703.5,ENST00000271417.7	processed_transcript,protein_coding	-0.77966	-0.288525	0.0438849	0.790031
ENSG00000143194	MAEL	ENST00000487826.1,ENST00000622874.4,ENST00000491055.5,ENST00000367870.6,ENST00000447624.1,ENST00000367872.8	processed_transcript,protein_coding	-0.406977	-3.71255	0.244081	0.848562
ENSG00000143167	GPA33	ENST00000367868.3,ENST00000534512.1,ENST00000632571.1,ENST00000527955.5	nonsense_mediated_decay,processed_transcript,protein_coding	0.601002	-3.10586	0.291774	0.851147
ENSG00000198842	DUSP27	ENST00000485151.1,ENST00000443333.1,ENST00000271385.9,ENST00000361200.6	processed_transcript,protein_coding	-1.31632	1.12034	0.0146498	0.598031
ENSG00000213068	RP11-277B15.1	ENST00000450126.1	processed_pseudogene	1.77636e-15	-4.43057	1	1
ENSG00000272205	RP11-277B15.3	ENST00000606967.1	lincRNA	0.223895	-1.28217	0.600535	0.956883
ENSG00000143190	POU2F1	ENST00000367862.9,ENST00000367865.5,ENST00000443275.2,ENST00000557909.5,ENST00000492850.5,ENST00000559038.5,ENST00000442313.5,ENST00000367866.6,ENST00000271411.8,ENST00000429375.6,ENST00000490100.1,ENST00000559648.1,ENST00000560232.6,ENST00000470928.3,ENST00000420254.7,ENST00000541643.7	nonsense_mediated_decay,processed_transcript,retained_intron,protein_coding	-0.0690457	4.40358	0.477307	0.902372
ENSG00000272033	RP11-52A20.2	ENST00000607611.1	sense_intronic	-0.0580385	-4.28492	0.892262	1
ENSG00000198821	CD247	ENST00000362089.9,ENST00000485089.5,ENST00000476733.5,ENST00000483825.5,ENST00000479979.1,ENST00000470379.1,ENST00000392122.3	processed_transcript,protein_coding	-0.15351	0.210864	0.742617	1
ENSG00000233411	RP11-104L21.2	ENST00000417969.1	sense_intronic	-0.0854976	-4.3798	0.355045	0.851147
ENSG00000143162	CREG1	ENST00000466652.1,ENST00000370509.4	processed_transcript,protein_coding	-0.111071	9.41275	0.178021	0.842429
ENSG00000198771	RCSD1	ENST00000472038.1,ENST00000367854.7,ENST00000475127.5,ENST00000361496.3,ENST00000537350.5,ENST00000461790.1	processed_transcript,protein_coding	-0.0680964	6.994	0.383349	0.851147
ENSG00000197965	MPZL1	ENST00000465787.5,ENST00000498279.1,ENST00000464954.1,ENST00000474729.5,ENST00000448405.5,ENST00000487858.1,ENST00000403379.3,ENST00000474859.5,ENST00000392121.7,ENST00000359523.6,ENST00000367853.3	nonsense_mediated_decay,processed_transcript,retained_intron,protein_coding	0.0537764	6.53491	0.505518	0.916123
ENSG00000143199	ADCY10	ENST00000476818.2,ENST00000545172.5,ENST00000367851.8,ENST00000485964.5,ENST00000367848.1	nonsense_mediated_decay,protein_coding	-0.874797	-2.04935	0.303733	0.851147
ENSG00000250762	RP1-313L4.4	ENST00000507585.1	unprocessed_pseudogene	0.244021	-3.63009	0.858004	1
ENSG00000143158	MPC2	ENST00000367846.8,ENST00000458574.1,ENST00000271373.8	protein_coding	-0.0228897	6.06594	0.749818	1
ENSG00000143164	DCAF6	ENST00000478668.1,ENST00000450548.5,ENST00000432587.6,ENST00000312263.10,ENST00000367843.7,ENST00000470919.5,ENST00000491067.1,ENST00000460432.1,ENST00000367840.3,ENST00000455334.5,ENST00000489398.1,ENST00000470721.5	nonsense_mediated_decay,processed_transcript,retained_intron,protein_coding	-0.160537	6.10461	0.0529532	0.813444
ENSG00000224837	GCSHP5	ENST00000443090.1	processed_pseudogene	0.181005	-3.4571	0.813316	1
ENSG00000143147	GPR161	ENST00000478868.1,ENST00000271357.9,ENST00000367835.1,ENST00000367838.5,ENST00000485232.1,ENST00000537209.5,ENST00000539777.5,ENST00000546300.5,ENST00000493800.1,ENST00000367836.5	processed_transcript,retained_intron,protein_coding	0.00728053	2.74006	0.944393	1
ENSG00000143155	TIPRL	ENST00000367833.6,ENST00000367830.3	protein_coding	-0.10191	5.28866	0.197327	0.842429
ENSG00000237049	RPL34P1	ENST00000450455.1	processed_pseudogene	0.234849	-4.28303	0.155467	0.842429
ENSG00000213064	SFT2D2	ENST00000271375.6,ENST00000630869.1,ENST00000367829.5,ENST00000471981.1	processed_transcript,protein_coding	0.0885671	6.58052	0.348732	0.851147
ENSG00000214262	ANKRD36BP1	ENST00000358576.4,ENST00000604892.1	transcribed_processed_pseudogene,processed_transcript	0.510162	-3.56603	0.271897	0.848562
ENSG00000143178	TBX19	ENST00000465440.1,ENST00000431969.5,ENST00000367821.7,ENST00000441464.1	processed_transcript,protein_coding	0.242736	2.02803	0.240989	0.848562
ENSG00000227722	RP5-1059H15.1	ENST00000636624.1,ENST00000421214.1	transcribed_processed_pseudogene,processed_transcript	0.0727133	-3.84597	0.54341	0.931571
ENSG00000215833	QRSL1P1	ENST00000400977.3	processed_pseudogene	-0.00780146	-4.33104	0.995	1
ENSG00000143185	XCL2	ENST00000367819.2	protein_coding	-0.207926	-3.2317	0.630368	0.967338
ENSG00000227777	RP4-738P11.3	ENST00000449688.1	processed_pseudogene	0.141944	-4.33103	0.284541	0.848562
ENSG00000143184	XCL1	ENST00000367818.3	protein_coding	-0.482988	-3.17521	0.301084	0.851147
ENSG00000235736	RP1-10C16.1	ENST00000457405.1	lincRNA	1.77636e-15	-4.43057	1	1
ENSG00000143153	ATP1B1	ENST00000367816.5,ENST00000367815.8,ENST00000494797.1	protein_coding	0.00963422	7.34252	0.922447	1
ENSG00000143156	NME7	ENST00000480478.5,ENST00000525440.5,ENST00000367811.7,ENST00000493481.1,ENST00000472647.5,ENST00000527460.1,ENST00000524967.5,ENST00000472984.1,ENST00000469474.5,ENST00000528517.5,ENST00000491225.5,ENST00000485609.5,ENST00000530739.5,ENST00000483228.5	nonsense_mediated_decay,processed_transcript,retained_intron,protein_coding	0.0345692	2.32693	0.85082	1
ENSG00000117475	BLZF1	ENST00000426663.1,ENST00000420531.1,ENST00000367808.7,ENST00000329281.6,ENST00000367807.7	protein_coding	-0.0120754	3.96387	0.895558	1
ENSG00000117479	SLC19A2	ENST00000367804.4,ENST00000236137.9	protein_coding	0.0466474	2.77854	0.73119	0.998493
ENSG00000234604	RP1-206D15.5	ENST00000452472.2	processed_pseudogene	-0.392072	-4.06861	0.0836857	0.839676
ENSG00000213062	RP1-206D15.6	ENST00000392097.4	lincRNA	0.373968	-3.09096	0.70402	0.989107
ENSG00000198734	F5	ENST00000367797.7,ENST00000367796.3,ENST00000495481.1	retained_intron,protein_coding	-0.24496	-1.05843	0.502555	0.915714
ENSG00000174175	SELP	ENST00000466167.2,ENST00000367788.6,ENST00000263686.10,ENST00000367786.6,ENST00000367795.2,ENST00000458599.6,ENST00000426706.6	retained_intron,protein_coding	-0.743359	-3.01457	0.209537	0.842429
ENSG00000000460	C1orf112	ENST00000359326.8,ENST00000496973.5,ENST00000472795.5,ENST00000459772.5,ENST00000498289.5,ENST00000481744.5,ENST00000413811.3,ENST00000286031.10,ENST00000466580.6	nonsense_mediated_decay,processed_transcript,protein_coding	-0.259598	3.56042	0.0380055	0.775779
ENSG00000188404	SELL	ENST00000460650.5,ENST00000463108.5,ENST00000497295.1,ENST00000466340.1,ENST00000479657.5,ENST00000236147.4	processed_transcript,protein_coding	0.278209	4.39424	0.00948544	0.506991
ENSG00000007908	SELE	ENST00000609271.1,ENST00000461085.1,ENST00000333360.11,ENST00000367775.5,ENST00000367777.5,ENST00000367774.1,ENST00000367776.5	retained_intron,protein_coding	0.267914	-4.19192	0.159771	0.842429
ENSG00000171806	METTL18	ENST00000310392.4,ENST00000303469.6,ENST00000454472.1	protein_coding	0.125371	1.85066	0.484967	0.907095
ENSG00000000457	SCYL3	ENST00000470238.1,ENST00000367770.5,ENST00000423670.1,ENST00000367771.10,ENST00000367772.8	processed_transcript,protein_coding	0.0342584	3.32283	0.785407	1
ENSG00000075945	KIFAP3	ENST00000490550.1,ENST00000474292.1,ENST00000367767.5,ENST00000367765.5,ENST00000538366.5,ENST00000361580.6	processed_transcript,protein_coding	0.115802	3.98118	0.29732	0.851147
ENSG00000120370	GORAB	ENST00000367762.1,ENST00000475113.1,ENST00000367763.7,ENST00000465717.1,ENST00000498600.2,ENST00000498166.5	nonsense_mediated_decay,processed_transcript,retained_intron,protein_coding	0.0589589	3.09351	0.662873	0.975697
ENSG00000116132	PRRX1	ENST00000367760.7,ENST00000495280.5,ENST00000239461.10,ENST00000497230.2,ENST00000476867.6,ENST00000553786.1,ENST00000485529.5,ENST00000496573.1	processed_transcript,protein_coding	1.77636e-15	-4.43057	1	1
ENSG00000117501	MROH9	ENST00000367759.8,ENST00000367758.7,ENST00000426136.1	protein_coding	0.244473	-4.1952	0.177774	0.842429
ENSG00000010932	FMO1	ENST00000469711.1,ENST00000459868.1,ENST00000402921.6,ENST00000469112.5,ENST00000367750.7,ENST00000617670.5,ENST00000354841.4,ENST00000472893.1	nonsense_mediated_decay,processed_transcript,protein_coding	0.23551	-4.23664	0.178777	0.842429
ENSG00000230547	HMGB1P11	ENST00000413899.1	processed_pseudogene	-0.24805	-4.28378	0.123309	0.842429
ENSG00000076258	FMO4	ENST00000462992.1,ENST00000497228.5,ENST00000480136.1,ENST00000475780.5,ENST00000367749.3	processed_transcript,protein_coding	0.31825	2.3008	0.0914263	0.842429
ENSG00000225704	RP4-798A17.5	ENST00000450334.2	processed_pseudogene	-0.0240648	-2.39969	0.846558	1
ENSG00000268062	TOP1P1	ENST00000599419.1	processed_pseudogene	0.29826	-4.11027	0.15184	0.842429
ENSG00000117523	PRRC2C	ENST00000480806.1,ENST00000492811.1,ENST00000498596.5,ENST00000467601.1,ENST00000476522.5,ENST00000392078.7,ENST00000463586.1,ENST00000495585.1,ENST00000470689.1,ENST00000338920.8,ENST00000426496.6,ENST00000367742.7	processed_transcript,retained_intron,protein_coding	-0.149102	7.64034	0.147782	0.842429
ENSG00000283683	RP3-454G6.2	ENST00000636697.1,ENST00000636788.1,ENST00000637303.1,ENST00000637642.1	protein_coding	0.00350064	-4.33119	0.974464	1
ENSG00000233328	PFN1P1	ENST00000442087.2	processed_pseudogene	-0.0296954	0.00026665	0.95997	1
ENSG00000230364	RPL4P3	ENST00000428881.1	processed_pseudogene	0.0771294	-3.81305	0.756765	1
ENSG00000117533	VAMP4	ENST00000367740.2,ENST00000482519.1,ENST00000474047.5,ENST00000236192.11	nonsense_mediated_decay,processed_transcript,protein_coding	0.0657788	4.27028	0.510689	0.918197
ENSG00000236741	RP4-560B9.4	ENST00000468716.2	processed_pseudogene	-0.262311	-4.19283	0.165953	0.842429
ENSG00000010165	METTL13	ENST00000485629.1,ENST00000367737.9,ENST00000476386.1,ENST00000478330.1,ENST00000466643.1,ENST00000361735.3,ENST00000362019.7	processed_transcript,protein_coding	0.0260229	5.46929	0.777358	1
ENSG00000213060	RP4-612B18.3	ENST00000392075.3	processed_pseudogene	0.233506	-4.28307	0.159582	0.842429
ENSG00000197959	DNM3	ENST00000523513.1,ENST00000367731.5,ENST00000355305.9,ENST00000367733.6,ENST00000485254.2,ENST00000627582.2,ENST00000491124.1,ENST00000520906.5	retained_intron,protein_coding	-0.209311	2.29107	0.18022	0.842429
ENSG00000233540	DNM3-IT1	ENST00000450800.1	sense_intronic	-0.41672	-3.16704	0.395416	0.857489
ENSG00000135845	PIGC	ENST00000484368.1,ENST00000344529.4,ENST00000475059.5,ENST00000465374.1,ENST00000489002.5,ENST00000478184.1,ENST00000367728.1	processed_transcript,protein_coding	-0.0830413	4.23043	0.364528	0.851147
ENSG00000094975	SUCO	ENST00000610051.5,ENST00000486569.1,ENST00000609685.1,ENST00000608804.1,ENST00000263688.3,ENST00000608566.1,ENST00000608151.5,ENST00000608673.1,ENST00000616058.4,ENST00000367723.8	retained_intron,protein_coding	-0.0336766	4.34399	0.757665	1
ENSG00000117560	FASLG	ENST00000340030.4,ENST00000367721.2	protein_coding	-0.0661941	-2.14442	0.87127	1
ENSG00000229785	SLC25A38P1	ENST00000458247.1	processed_pseudogene	-0.0343064	-4.15081	0.822458	1
ENSG00000224228	RP1-15D23.2	ENST00000432694.2	lincRNA	0.0786206	-4.38018	0.381192	0.851147
ENSG00000120337	TNFSF18	ENST00000404377.3	protein_coding	-0.0343521	0.679201	0.803603	1
ENSG00000230849	GOT2P2	ENST00000450663.1	processed_pseudogene	0.401143	-4.06753	0.0885335	0.842429
ENSG00000117586	TNFSF4	ENST00000488053.1,ENST00000367718.5,ENST00000281834.3	processed_transcript,protein_coding	0.102341	-0.7471	0.797906	1
ENSG00000231615	RP11-296O14.2	ENST00000432815.2	processed_pseudogene	-0.0918017	-4.37949	0.367915	0.851147
ENSG00000117592	PRDX6	ENST00000340385.5,ENST00000470017.1,ENST00000460950.1	processed_transcript,protein_coding	-0.0680518	6.601	0.378527	0.851147
ENSG00000162753	SLC9C2	ENST00000479367.1,ENST00000367714.3,ENST00000466087.1,ENST00000476568.1	processed_transcript,protein_coding	8.88178e-16	-4.43057	1	1
ENSG00000183831	ANKRD45	ENST00000367712.2,ENST00000333279.2	retained_intron,protein_coding	0.558758	-3.91737	0.0469996	0.795224
ENSG00000076321	KLHL20	ENST00000209884.4,ENST00000488983.1,ENST00000483154.5,ENST00000479505.5,ENST00000493170.1	processed_transcript,protein_coding	0.0720235	3.90964	0.499539	0.913603
ENSG00000225591	RP11-360D2.2	ENST00000455497.2	processed_pseudogene	-0.177388	-4.33038	0.199745	0.842429
ENSG00000120334	CENPL	ENST00000493233.1,ENST00000367710.7,ENST00000495275.1,ENST00000479159.1,ENST00000460816.5,ENST00000356198.6,ENST00000345664.10,ENST00000496683.5,ENST00000484920.5	processed_transcript,protein_coding	-0.0575025	3.15255	0.627286	0.96638
ENSG00000117593	DARS2	ENST00000361951.4,ENST00000460076.1,ENST00000471476.1	processed_transcript,protein_coding	0.051267	4.83307	0.586971	0.950663
ENSG00000234741	GAS5	ENST00000422008.5,ENST00000452197.5,ENST00000430245.5,ENST00000431268.5,ENST00000449589.5,ENST00000448718.5,ENST00000443799.5,ENST00000450589.5,ENST00000442067.5,ENST00000425771.5,ENST00000444470.5,ENST00000436285.5,ENST00000421068.5,ENST00000434796.5,ENST00000414075.5,ENST00000432536.5,ENST00000416952.5,ENST00000422183.5,ENST00000449289.5,ENST00000456812.6,ENST00000454813.1,ENST00000455838.5,ENS…	lincRNA,retained_intron	0.188311	4.74212	0.0532688	0.813444
ENSG00000185278	ZBTB37	ENST00000367701.9,ENST00000367702.1,ENST00000367704.5,ENST00000427304.5	protein_coding	-0.0191917	3.88061	0.865358	1
ENSG00000117601	SERPINC1	ENST00000487183.1,ENST00000494024.1,ENST00000367698.3,ENST00000617423.4	processed_transcript,protein_coding	0.960564	-2.58856	0.0590796	0.813444
ENSG00000135870	RC3H1	ENST00000367694.2,ENST00000484867.1,ENST00000367696.6,ENST00000531594.1,ENST00000479099.2,ENST00000258349.8	retained_intron,protein_coding	-0.190076	4.9574	0.0270774	0.701039
ENSG00000236535	RC3H1-IT1	ENST00000421851.1	sense_intronic	1.77636e-15	-4.43057	1	1
ENSG00000224977	RP11-160H22.3	ENST00000424181.1	lincRNA	0.0209722	-3.71412	0.825656	1
ENSG00000227373	RP11-160H22.5	ENST00000419983.5,ENST00000454467.5,ENST00000426899.5,ENST00000430592.1	lincRNA	-0.924503	-2.86928	0.0670282	0.819203
ENSG00000152061	RABGAP1L	ENST00000529474.2,ENST00000367687.5,ENST00000529145.6,ENST00000392064.6,ENST00000485114.1,ENST00000469553.6,ENST00000526253.1,ENST00000367688.3,ENST00000487987.1,ENST00000489615.5,ENST00000486220.5,ENST00000465412.5,ENST00000367690.5,ENST00000474375.6,ENST00000461613.1,ENST00000357444.10,ENST00000325589.9,ENST00000478442.5,ENST00000635248.1,ENST00000347255.6,ENST00000457696.1,ENST00000251507.8	nonsense_mediated_decay,processed_transcript,retained_intron,protein_coding	-0.107491	4.80131	0.255487	0.848562
ENSG00000203737	GPR52	ENST00000367685.3	protein_coding	0.171117	-4.33071	0.198698	0.842429
ENSG00000223828	BANF1P4	ENST00000420029.1	processed_pseudogene	0.092576	-4.37948	0.359204	0.851147
ENSG00000223525	RABGAP1L-IT1	ENST00000414890.1	sense_intronic	-0.0909662	-4.37952	0.352752	0.851147
ENSG00000116161	CACYBP	ENST00000406752.1,ENST00000461977.1,ENST00000426793.1,ENST00000405362.1,ENST00000469173.1,ENST00000483307.1,ENST00000473925.1,ENST00000613570.4,ENST00000367679.6	retained_intron,protein_coding	0.0428822	6.1477	0.613588	0.961697
ENSG00000120333	MRPS14	ENST00000367677.3,ENST00000476371.1,ENST00000498253.1	nonsense_mediated_decay,processed_transcript,protein_coding	0.147114	3.96249	0.184329	0.842429
ENSG00000181101	SDCCAG3P2	ENST00000326105.6	processed_pseudogene	0.0281884	-4.10581	0.821623	1
ENSG00000120332	TNN	ENST00000621086.1,ENST00000622870.4,ENST00000239462.8	protein_coding	-0.453536	-1.44978	0.544212	0.932038
ENSG00000235750	KIAA0040	ENST00000563563.2,ENST00000567124.5,ENST00000545251.6,ENST00000444639.5,ENST00000423313.5,ENST00000619513.1	processed_transcript,protein_coding	0.132171	5.07949	0.247521	0.848562
ENSG00000116147	TNR	ENST00000422274.2,ENST00000367674.6,ENST00000263525.6	protein_coding	0.332755	-3.81051	0.422442	0.873411
ENSG00000227740	RP11-318C24.2	ENST00000426575.1	lincRNA	-0.298519	-2.31918	0.817972	1
ENSG00000230777	RPS29P5	ENST00000452777.1	processed_pseudogene	0.16076	-3.14778	0.728502	0.997891
ENSG00000143207	RFWD2	ENST00000367667.5,ENST00000308769.12,ENST00000367669.7,ENST00000482305.1,ENST00000474194.1,ENST00000367666.5,ENST00000459744.5,ENST00000498306.5,ENST00000491600.5,ENST00000461830.6	nonsense_mediated_decay,retained_intron,protein_coding	-0.00118751	5.68618	0.971253	1
ENSG00000227815	RP11-195C7.3	ENST00000440296.2	unprocessed_pseudogene	0.561939	-3.91608	0.046957	0.795224
ENSG00000116183	PAPPA2	ENST00000493665.1,ENST00000367661.7,ENST00000367662.4,ENST00000479836.1,ENST00000486075.1	processed_transcript,protein_coding	0.0368347	-4.06577	0.81243	1
ENSG00000224968	LINC01645	ENST00000451341.1	lincRNA	0.228321	-2.02581	0.906616	1
ENSG00000120341	SEC16B	ENST00000308284.10,ENST00000528461.5,ENST00000527976.1,ENST00000526773.2,ENST00000495165.5,ENST00000327037.8,ENST00000441371.1,ENST00000464631.6	nonsense_mediated_decay,processed_transcript,retained_intron,protein_coding	0.653531	-3.58963	0.0904433	0.842429
ENSG00000254154	RP4-798P15.3	ENST00000464428.2,ENST00000466953.6,ENST00000354921.7	processed_transcript,retained_intron	-0.66849	-2.36964	0.238169	0.847024
ENSG00000242193	RP11-568K15.1	ENST00000462729.1,ENST00000512906.2,ENST00000481349.1,ENST00000476232.6	processed_transcript,transcribed_unitary_pseudogene	0.108257	3.88805	0.285938	0.850515
ENSG00000224687	RASAL2-AS1	ENST00000452867.1,ENST00000421505.1,ENST00000419458.1	lincRNA	-0.417518	-1.05911	0.313846	0.851147
ENSG00000075391	RASAL2	ENST00000367649.7,ENST00000463079.1,ENST00000433130.2,ENST00000462775.5,ENST00000465723.1	processed_transcript,retained_intron,protein_coding	0.0124952	5.29596	0.931386	1
ENSG00000213058	RP4-765C7.2	ENST00000455621.1	processed_pseudogene	-0.0406112	-0.205353	0.70476	0.989337
ENSG00000213057	C1orf220	ENST00000521244.1,ENST00000367638.1	lincRNA	-0.337852	-1.71391	0.604842	0.958206
ENSG00000273384	RP5-1098D14.1	ENST00000608190.1	lincRNA	-0.243393	-4.19528	0.189126	0.842429
ENSG00000116191	RALGPS2	ENST00000367634.6,ENST00000477383.5,ENST00000367635.7,ENST00000480743.1,ENST00000415888.1,ENST00000324778.5,ENST00000367632.2,ENST00000495034.5,ENST00000478871.1	processed_transcript,retained_intron,protein_coding	-0.0467289	1.78833	0.810122	1
ENSG00000228196	PTPN2P1	ENST00000423212.1	processed_pseudogene	0.137916	-4.14958	0.53617	0.928632
ENSG00000116194	ANGPTL1	ENST00000444255.1,ENST00000367629.1,ENST00000234816.6	protein_coding	0.00701742	-3.95336	0.984411	1
ENSG00000116199	FAM20B	ENST00000440702.5,ENST00000263733.4	protein_coding	0.0432982	5.2864	0.62515	0.96593
ENSG00000186283	TOR3A	ENST00000352445.10,ENST00000447595.1,ENST00000367627.7,ENST00000495145.1,ENST00000472001.1,ENST00000483887.1,ENST00000367625.8	nonsense_mediated_decay,processed_transcript,protein_coding	-0.121846	5.9395	0.143485	0.842429
ENSG00000143322	ABL2	ENST00000392043.3,ENST00000511413.5,ENST00000502732.5,ENST00000509520.5,ENST00000507173.5,ENST00000367623.8,ENST00000504324.1,ENST00000508127.1,ENST00000504405.5,ENST00000344730.7,ENST00000512653.5	retained_intron,protein_coding	-0.0129231	5.4407	0.857649	1
ENSG00000057252	SOAT1	ENST00000540564.5,ENST00000426956.1,ENST00000367619.7,ENST00000539888.5	protein_coding	-0.0039876	6.64078	0.94123	1
ENSG00000162779	AXDND1	ENST00000484455.1,ENST00000511157.5,ENST00000617277.4,ENST00000489080.1,ENST00000509175.5,ENST00000434088.1,ENST00000508285.2,ENST00000461179.2,ENST00000511889.5,ENST00000508229.5,ENST00000510593.5,ENST00000484883.1,ENST00000367618.7,ENST00000507383.5	nonsense_mediated_decay,processed_transcript,retained_intron,protein_coding	0.45138	-2.88404	0.331261	0.851147
ENSG00000236539	HNRNPA1P54	ENST00000411857.2	processed_pseudogene	-0.756144	-1.83039	0.266155	0.848562
ENSG00000162782	TDRD5	ENST00000417329.1,ENST00000294848.12,ENST00000367614.5,ENST00000444136.5	protein_coding	0.469678	-4.03012	0.0616989	0.81493
ENSG00000231966	RP11-12M5.4	ENST00000442108.1	lincRNA	0.0100781	-2.62613	0.757965	1
ENSG00000169905	TOR1AIP2	ENST00000474318.1,ENST00000367612.7,ENST00000483123.1,ENST00000495650.1,ENST00000482587.5,ENST00000609928.5	processed_transcript,protein_coding	-0.0310885	6.15972	0.679469	0.981802
ENSG00000272906	RP11-533E19.7	ENST00000610272.1	lincRNA	-1.06646	-1.69633	0.0474944	0.795224
ENSG00000143337	TOR1AIP1	ENST00000435319.8,ENST00000527867.5,ENST00000606911.6,ENST00000531726.5,ENST00000531630.6,ENST00000474875.5,ENST00000271583.7,ENST00000529091.5,ENST00000528443.6,ENST00000527391.5,ENST00000447964.1,ENST00000524653.1	nonsense_mediated_decay,processed_transcript,protein_coding	-0.0195986	6.52713	0.771003	1
ENSG00000260360	RP11-533E19.5	ENST00000567904.1	lincRNA	-0.218226	-1.15919	0.58764	0.951162
ENSG00000135837	CEP350	ENST00000490047.1,ENST00000418229.5,ENST00000357434.2,ENST00000429851.5,ENST00000437245.1,ENST00000484356.5,ENST00000417046.1,ENST00000491495.2,ENST00000496440.1,ENST00000490141.5,ENST00000367607.7	nonsense_mediated_decay,processed_transcript,protein_coding	0.00563286	5.85903	0.963533	1
ENSG00000235145	RPSAP16	ENST00000447583.2	processed_pseudogene	-0.186392	-3.74333	0.922893	1
[truncated: 41,837 more rows]
[truncated: 2 more columns]

## Sheet: Vehicle vs Triumeq heatmap
Geneid	Gene name	Transcript ID(s)	Transcript type	Control/DrugT : logFC	Control/DrugT : logCPM	Control/DrugT : PValue	Control/DrugT : QValue
ENSG00000223972	DDX11L1	ENST00000450305.2,ENST00000456328.2	transcribed_unprocessed_pseudogene,processed_transcript	-0.640437	-3.71824	0.134878	0.645273
ENSG00000227232	WASH7P	ENST00000488147.1	unprocessed_pseudogene	0.153111	2.21721	0.527803	0.851223
ENSG00000238009	RP11-34P13.7	ENST00000471248.1,ENST00000466430.5,ENST00000453576.2,ENST00000610542.1,ENST00000477740.5	lincRNA	0.792086	-0.520954	0.102215	0.598473
ENSG00000268903	RP11-34P13.15	ENST00000494149.2	processed_pseudogene	0.169959	1.24866	0.571646	0.877328
ENSG00000269981	RP11-34P13.16	ENST00000595919.1	processed_pseudogene	0.250971	1.72694	0.491776	0.829233
ENSG00000241860	RP11-34P13.13	ENST00000491962.1,ENST00000466557.6	lincRNA	-0.562126	-2.65316	0.274863	0.713353		Qvalue less than or equal to 0.05
ENSG00000279928	ABC7-43046700E7.1	ENST00000624431.2	unprocessed_pseudogene	-0.127024	-3.66931	0.721154	0.954698
ENSG00000279457	RP11-34P13.18	ENST00000623083.4	unprocessed_pseudogene	-0.138182	2.59285	0.37741	0.756493
ENSG00000228463	AP006222.2	ENST00000634344.1,ENST00000448958.1,ENST00000442116.1,ENST00000424587.6,ENST00000335577.4	lincRNA	0.0723729	0.737998	0.713769	0.950641
ENSG00000236679	RPL23AP24	ENST00000458203.2	processed_pseudogene	-0.0981477	-3.95204	0.79009	0.981508
ENSG00000236743	RP5-857K21.15	ENST00000441866.1	lincRNA	0.0829576	-4.38304	0.369029	0.756493
ENSG00000237094	RP4-669L17.10	ENST00000455464.6,ENST00000431321.1,ENST00000599771.6,ENST00000440038.6,ENST00000453935.1,ENST00000423728.5,ENST00000601486.5,ENST00000432964.1,ENST00000616947.2,ENST00000613471.1,ENST00000616311.4,ENST00000601814.5,ENST00000440163.1,ENST00000419160.3,ENST00000455207.5,ENST00000608420.1,ENST00000431812.1	lincRNA	0.482724	-2.09537	0.395808	0.763129
ENSG00000250575	RP4-669L17.8	ENST00000514436.1	unprocessed_pseudogene	-0.551723	-3.91616	0.117544	0.62423
ENSG00000230021	RP5-857K21.4	ENST00000616585.1,ENST00000441245.5,ENST00000440196.2,ENST00000447954.1,ENST00000634337.1,ENST00000419394.1,ENST00000452176.1,ENST00000440200.5,ENST00000635509.1,ENST00000634833.1,ENST00000414688.5,ENST00000357876.5,ENST00000417636.1	lincRNA	-0.28794	-3.24206	0.928357	1
ENSG00000225972	MTND1P23	ENST00000416931.1	unprocessed_pseudogene	0.142497	-0.103699	0.75036	0.967815
ENSG00000225630	MTND2P28	ENST00000457540.1	unprocessed_pseudogene	0.138362	4.72901	0.458064	0.804859
ENSG00000237973	MTCO1P12	ENST00000414273.1	unprocessed_pseudogene	0.149395	8.29478	0.187498	0.673362
ENSG00000229344	MTCO2P12	ENST00000427426.1	unprocessed_pseudogene	-0.105303	1.55759	0.578158	0.881618
ENSG00000240409	MTATP8P1	ENST00000467115.1	unprocessed_pseudogene	0.0961088	-2.50755	0.909465	1
ENSG00000248527	MTATP6P1	ENST00000514057.1	unprocessed_pseudogene	0.151526	9.5004	0.246458	0.700962
ENSG00000198744	MTCO3P12	ENST00000416718.2	unprocessed_pseudogene	0.0548767	1.8417	0.768108	0.975344
ENSG00000268663	WBP1LP6	ENST00000438434.2	processed_pseudogene	-0.0845993	-4.38295	0.382328	0.756493
ENSG00000228327	RP11-206L10.2	ENST00000428504.2,ENST00000506640.2	transcribed_unprocessed_pseudogene,processed_transcript	0.25776	1.7568	0.16007	0.664562
ENSG00000237491	RP11-206L10.9	ENST00000434264.6,ENST00000585826.1,ENST00000589899.5,ENST00000593022.5,ENST00000412115.1,ENST00000429505.5,ENST00000586928.5,ENST00000590848.5,ENST00000588951.5,ENST00000609830.1,ENST00000587530.5,ENST00000586288.1,ENST00000585745.5,ENST00000589531.5,ENST00000591702.1,ENST00000585768.5,ENST00000591440.5,ENST00000443772.1,ENST00000592547.1,ENST00000457084.1	lincRNA	0.916212	-1.38129	0.076266	0.542286
ENSG00000230092	RP11-206L10.8	ENST00000590817.3,ENST00000447500.4	transcribed_unprocessed_pseudogene,processed_transcript	0.169424	-2.19276	0.73921	0.963058
ENSG00000177757	FAM87B	ENST00000326734.2	lincRNA	-0.473135	-3.13099	0.388068	0.756493
ENSG00000228794	LINC01128	ENST00000609009.5,ENST00000441765.5,ENST00000445118.6,ENST00000622921.1,ENST00000416570.5,ENST00000415295.1,ENST00000448975.6,ENST00000608189.4,ENST00000623070.3,ENST00000610067.5,ENST00000609139.5,ENST00000623808.3,ENST00000425657.1,ENST00000449005.5,ENST00000624927.3	lincRNA,retained_intron	0.112982	3.10162	0.368289	0.756493
ENSG00000225880	LINC00115	ENST00000473798.1	lincRNA	-0.813127	-0.68098	0.0792879	0.549749
ENSG00000234711	TUBB8P11	ENST00000415481.1	unprocessed_pseudogene	0.0466851	-4.02909	0.887279	1
ENSG00000272438	RP11-54O7.16	ENST00000607769.1	lincRNA	0.244066	-4.23914	0.194792	0.673362
ENSG00000230699	RP11-54O7.1	ENST00000448179.1	lincRNA	0.135394	-4.33462	0.289026	0.722155
ENSG00000223764	RP11-54O7.3	ENST00000417705.1,ENST00000432961.1,ENST00000609207.1	lincRNA,retained_intron	-0.523379	-3.95729	0.0523641	0.468484
ENSG00000187634	SAMD11	ENST00000622503.4,ENST00000341065.8,ENST00000620200.4,ENST00000616016.4,ENST00000617307.4,ENST00000474461.1,ENST00000420190.6,ENST00000466827.1,ENST00000342066.7,ENST00000616125.4,ENST00000455979.1,ENST00000464948.1,ENST00000478729.1,ENST00000618323.4,ENST00000618779.4,ENST00000437963.5,ENST00000618181.4	processed_transcript,retained_intron,protein_coding	0.61327	-1.48454	0.37021	0.756493
ENSG00000188976	NOC2L	ENST00000469563.1,ENST00000496938.1,ENST00000483767.5,ENST00000477976.5,ENST00000487214.1,ENST00000327044.6	processed_transcript,retained_intron,protein_coding	0.0499319	6.05952	0.558265	0.869609
ENSG00000187961	KLHL17	ENST00000466300.1,ENST00000622660.1,ENST00000481067.1,ENST00000463212.1,ENST00000338591.7	nonsense_mediated_decay,retained_intron,protein_coding	0.140656	3.80444	0.367504	0.756493
ENSG00000187583	PLEKHN1	ENST00000491024.1,ENST00000379410.7,ENST00000379409.6,ENST00000379407.7,ENST00000480267.1	retained_intron,protein_coding	0.0759033	-0.632771	0.853271	1
ENSG00000187642	PERM1	ENST00000479361.1,ENST00000433179.3,ENST00000341290.6	retained_intron,protein_coding	-0.406089	-3.9509	0.113228	0.615986
ENSG00000272512	RP11-54O7.17	ENST00000606034.1	lincRNA	0.308567	-4.11172	0.146177	0.655343
ENSG00000188290	HES4	ENST00000484667.2,ENST00000481869.1,ENST00000304952.10,ENST00000428771.6	retained_intron,protein_coding	0.0409882	-0.676626	0.828396	0.997633
ENSG00000187608	ISG15	ENST00000379389.4,ENST00000624697.3,ENST00000624652.1	protein_coding	0.575506	4.60004	0.000122858	0.0132576
ENSG00000231702	RP11-54O7.10	ENST00000423619.2	processed_pseudogene	0.141944	-4.33413	0.272292	0.711059
ENSG00000188157	AGRN	ENST00000492947.1,ENST00000479707.1,ENST00000477585.1,ENST00000461111.1,ENST00000466223.1,ENST00000419249.2,ENST00000379370.6,ENST00000478677.1,ENST00000469403.1,ENST00000620552.4	retained_intron,protein_coding	0.193838	6.00469	0.0503628	0.461234
ENSG00000217801	RP11-465B22.3	ENST00000427998.5,ENST00000394517.6,ENST00000451054.1,ENST00000433695.1,ENST00000412397.2,ENST00000456409.5	transcribed_unprocessed_pseudogene,processed_transcript	0.288323	0.00702705	0.516072	0.84609
ENSG00000273443	RP11-54O7.18	ENST00000442292.2	lincRNA	-0.288032	-4.15302	0.166786	0.667371
ENSG00000237330	RNF223	ENST00000453464.2	protein_coding	-0.257449	-4.23798	0.168905	0.667371
ENSG00000131591	C1orf159	ENST00000434641.5,ENST00000379339.5,ENST00000477196.5,ENST00000462097.5,ENST00000487177.5,ENST00000480643.1,ENST00000427787.5,ENST00000473600.1,ENST00000475119.5,ENST00000464905.1,ENST00000472741.5,ENST00000442117.5,ENST00000379319.5,ENST00000465822.5,ENST00000482816.5,ENST00000467751.5,ENST00000379325.7,ENST00000379320.5,ENST00000421241.6	nonsense_mediated_decay,processed_transcript,retained_intron,protein_coding	0.0563276	3.80167	0.656384	0.923575
ENSG00000272141	RP11-465B22.8	ENST00000606993.1	lincRNA	0.570807	-4.031	0.034453	0.407157
ENSG00000162571	TTLL10	ENST00000379289.5,ENST00000486379.1,ENST00000514695.1,ENST00000460998.1,ENST00000379290.5,ENST00000379288.3,ENST00000506177.1	nonsense_mediated_decay,processed_transcript,retained_intron,protein_coding	-0.0141324	-3.84975	0.997022	1
ENSG00000186891	TNFRSF18	ENST00000486728.5,ENST00000379265.5,ENST00000328596.10,ENST00000379268.6	protein_coding	-0.00559388	0.793919	0.960022	1
ENSG00000186827	TNFRSF4	ENST00000453580.1,ENST00000379236.3,ENST00000497869.5	processed_transcript,retained_intron,protein_coding	0.192853	1.57526	0.618889	0.905299
ENSG00000078808	SDF4	ENST00000494748.1,ENST00000360001.10,ENST00000459994.2,ENST00000465727.5,ENST00000403997.2,ENST00000478938.1,ENST00000263741.11	nonsense_mediated_decay,processed_transcript,retained_intron,protein_coding	-0.0699158	7.92639	0.369195	0.756493
ENSG00000176022	B3GALT6	ENST00000379198.3	protein_coding	-0.00443119	4.93559	0.961817	1
ENSG00000184163	C1QTNF12	ENST00000486627.1,ENST00000478606.1,ENST00000462849.1,ENST00000468365.1,ENST00000330388.2	retained_intron,protein_coding	0.289867	-1.51865	0.499548	0.834705
ENSG00000260179	RP5-902P8.12	ENST00000565563.1	lincRNA	0.113188	-3.33315	0.7681	0.975344
ENSG00000160087	UBE2J2	ENST00000488418.2,ENST00000349431.10,ENST00000360466.6,ENST00000466752.5,ENST00000347370.6,ENST00000464036.5,ENST00000422076.5,ENST00000400930.8,ENST00000471154.1,ENST00000509720.5,ENST00000435198.5,ENST00000461142.3,ENST00000450390.6,ENST00000502382.1,ENST00000467339.1,ENST00000477894.5,ENST00000473215.5,ENST00000400929.6,ENST00000491779.5,ENST00000503294.5	nonsense_mediated_decay,processed_transcript,retained_intron,protein_coding	-0.00872323	5.58743	0.918248	1
ENSG00000230415	LINC01786	ENST00000453732.1,ENST00000434139.1	lincRNA	0.471554	-0.479264	0.330761	0.756493
ENSG00000162572	SCNN1D	ENST00000470022.1,ENST00000325425.12,ENST00000379099.3,ENST00000467651.2,ENST00000400928.7,ENST00000338555.6,ENST00000379116.9,ENST00000379101.8	nonsense_mediated_decay,processed_transcript,protein_coding	0.202129	2.03235	0.386764	0.756493
ENSG00000131584	ACAP3	ENST00000479108.5,ENST00000478065.5,ENST00000472541.5,ENST00000470659.1,ENST00000438966.1,ENST00000493992.1,ENST00000379037.6,ENST00000492936.5,ENST00000354980.7,ENST00000353662.4,ENST00000476572.1,ENST00000467278.5,ENST00000354700.9	nonsense_mediated_decay,processed_transcript,retained_intron,protein_coding	-0.144276	6.34838	0.203949	0.679366
ENSG00000169972	PUSL1	ENST00000470520.5,ENST00000493657.1,ENST00000467712.1,ENST00000379031.9,ENST00000463758.1	processed_transcript,retained_intron,protein_coding	-0.0507903	3.85216	0.67898	0.934882
ENSG00000127054	INTS11	ENST00000498173.2,ENST00000525164.5,ENST00000526904.5,ENST00000526797.5,ENST00000429572.5,ENST00000419704.5,ENST00000430786.5,ENST00000531292.5,ENST00000498476.6,ENST00000618806.4,ENST00000531019.5,ENST00000532772.5,ENST00000527383.5,ENST00000497304.6,ENST00000527098.5,ENST00000528879.5,ENST00000470030.6,ENST00000478641.5,ENST00000496353.1,ENST00000450926.6,ENST00000532952.5,ENST00000323275.10,EN…	nonsense_mediated_decay,processed_transcript,retained_intron,protein_coding	-0.162747	5.99266	0.0414376	0.433818
ENSG00000240731	RP5-890O3.9	ENST00000444968.1	sense_intronic	-0.0688461	-0.874007	0.900654	1
ENSG00000224051	CPTP	ENST00000343938.8,ENST00000488011.1,ENST00000464957.1	processed_transcript,protein_coding	-0.00304435	4.97188	0.967856	1
ENSG00000169962	TAS1R3	ENST00000339381.5	protein_coding	-0.0449591	-0.796113	0.890456	1
ENSG00000107404	DVL1	ENST00000610709.2,ENST00000631679.1,ENST00000378888.9,ENST00000634054.1,ENST00000472445.1,ENST00000633096.1,ENST00000632445.1,ENST00000378891.9	retained_intron,protein_coding	0.104863	5.11156	0.234339	0.692143
ENSG00000162576	MXRA8	ENST00000473097.5,ENST00000474033.5,ENST00000464351.1,ENST00000478517.5,ENST00000477278.3,ENST00000445648.5,ENST00000342753.8,ENST00000460473.1,ENST00000309212.10,ENST00000476718.1	retained_intron,protein_coding	0.138207	-2.23222	0.7665	0.974655
ENSG00000175756	AURKAIP1	ENST00000378853.3,ENST00000489799.1,ENST00000321751.9,ENST00000338370.7,ENST00000496905.1,ENST00000338338.9	processed_transcript,protein_coding	-0.0903416	5.7401	0.298285	0.732634
ENSG00000223663	NDUFB4P8	ENST00000435351.2	processed_pseudogene	0.253993	-4.15267	0.296502	0.730504
ENSG00000221978	CCNL2	ENST00000463895.1,ENST00000418865.6,ENST00000492998.5,ENST00000497013.1,ENST00000425598.2,ENST00000488340.5,ENST00000496007.5,ENST00000469113.5,ENST00000408952.8,ENST00000471930.5,ENST00000505849.5,ENST00000480479.5,ENST00000480646.1,ENST00000482365.5,ENST00000482621.5,ENST00000408918.8,ENST00000481223.6,ENST00000463260.5,ENST00000400809.7,ENST00000473872.5	nonsense_mediated_decay,processed_transcript,retained_intron,protein_coding	0.10783	6.36673	0.269392	0.711059
ENSG00000224870	RP4-758J18.2	ENST00000572242.1,ENST00000418833.2	retained_intron	0.143502	3.78401	0.188117	0.673362
ENSG00000242485	MRPL20	ENST00000493287.5,ENST00000477686.1,ENST00000344843.11,ENST00000482352.1,ENST00000492508.1,ENST00000487659.1	processed_transcript,retained_intron,protein_coding	-0.113605	5.65142	0.198435	0.67687
ENSG00000272455	RP4-758J18.13	ENST00000607307.1	lincRNA	-0.144651	-0.534555	0.762344	0.973591
ENSG00000235098	ANKRD65	ENST00000520296.5,ENST00000454272.2,ENST00000537107.5,ENST00000427211.3,ENST00000442470.1	protein_coding	-0.00622299	-3.38373	0.884498	1
ENSG00000225285	LINC01770	ENST00000454562.1,ENST00000434150.1,ENST00000417917.1,ENST00000430109.1	lincRNA	-0.241062	-3.7794	0.591678	0.889535
ENSG00000179403	VWA1	ENST00000476993.1,ENST00000338660.5,ENST00000495558.1,ENST00000471398.1	protein_coding	-0.853636	1.01644	0.0010284	0.055487
ENSG00000215915	ATAD3C	ENST00000475091.2,ENST00000378785.6,ENST00000484537.2	retained_intron,protein_coding	2.05394	-2.16403	0.000438901	0.0307551
ENSG00000160072	ATAD3B	ENST00000472194.6,ENST00000474481.1,ENST00000485748.5,ENST00000378736.3,ENST00000308647.7	processed_transcript,retained_intron,protein_coding	0.13048	4.3347	0.270534	0.711059
ENSG00000197785	ATAD3A	ENST00000339113.8,ENST00000378756.7,ENST00000400830.3,ENST00000429957.1,ENST00000536055.5,ENST00000378755.9,ENST00000439513.1	retained_intron,protein_coding	-0.0261931	4.94799	0.789325	0.981175
ENSG00000205090	TMEM240	ENST00000624426.1,ENST00000425828.1,ENST00000378733.8	protein_coding	0.984307	-1.68165	0.113896	0.616547
ENSG00000160075	SSU72	ENST00000378725.3,ENST00000291386.3,ENST00000359060.5,ENST00000378726.1	retained_intron,protein_coding	0.0127305	6.7558	0.8708	1
ENSG00000215014	RP5-832C2.5	ENST00000366221.3	lincRNA	-0.266824	0.33448	0.382259	0.756493
ENSG00000228594	FNDC10	ENST00000422725.3	protein_coding	-0.185776	4.33082	0.124962	0.635976
ENSG00000197530	MIB2	ENST00000507082.1,ENST00000508148.1,ENST00000506488.5,ENST00000355826.9,ENST00000505370.1,ENST00000503789.5,ENST00000514363.1,ENST00000486072.1,ENST00000508455.1,ENST00000518681.5,ENST00000378708.5,ENST00000489635.5,ENST00000477990.1,ENST00000473511.5,ENST00000512004.1,ENST00000502470.5,ENST00000511502.5,ENST00000514234.5,ENST00000464570.1,ENST00000378712.5,ENST00000479659.5,ENST00000507229.5,ENS…	nonsense_mediated_decay,processed_transcript,retained_intron,protein_coding	0.100063	5.25738	0.346808	0.756493
ENSG00000189409	MMP23B	ENST00000489782.1,ENST00000435358.5,ENST00000356026.9,ENST00000490017.1,ENST00000378675.7,ENST00000512731.5,ENST00000486400.1,ENST00000479814.5,ENST00000503792.1,ENST00000472264.1	nonsense_mediated_decay,retained_intron,protein_coding	-0.511869	-3.56746	0.169398	0.667371
ENSG00000248333	CDK11B	ENST00000626918.2,ENST00000341028.8,ENST00000407249.7,ENST00000611150.3,ENST00000341832.10,ENST00000629312.2,ENST00000340677.9,ENST00000629289.2,ENST00000615951.4	nonsense_mediated_decay,processed_transcript,protein_coding	0.0740519	5.27093	0.380381	0.756493
ENSG00000189339	SLC35E2B	ENST00000480991.1,ENST00000611123.1,ENST00000614300.4,ENST00000481276.1,ENST00000617444.4	retained_intron,protein_coding	0.0914835	6.02416	0.247277	0.701939
ENSG00000269737	RP11-345P4.6	ENST00000596308.1,ENST00000597891.1	transcribed_processed_pseudogene,processed_transcript	-0.734257	-3.81939	0.0154208	0.280989
ENSG00000215914	MMP23A	ENST00000234610.5	unprocessed_pseudogene	1.28971	-2.66087	0.0324041	0.398071
ENSG00000008128	CDK11A	ENST00000460465.5,ENST00000468800.5,ENST00000478901.1,ENST00000509982.5,ENST00000357760.6,ENST00000492390.5,ENST00000356937.7,ENST00000498810.1,ENST00000404249.7,ENST00000464748.1,ENST00000468397.1,ENST00000474916.1,ENST00000358779.9,ENST00000378638.6,ENST00000491311.1,ENST00000495016.5,ENST00000489300.1,ENST00000479362.1,ENST00000356200.7,ENST00000378633.5,ENST00000463652.5,ENST00000487462.1,ENS…	nonsense_mediated_decay,processed_transcript,retained_intron,protein_coding	-0.243041	0.525231	0.461009	0.807296
ENSG00000268575	RP1-283E3.8	ENST00000598846.1	processed_transcript	0.361049	1.09493	0.152259	0.660566
ENSG00000227775	RP1-283E3.4	ENST00000417099.1,ENST00000424604.1,ENST00000418950.2,ENST00000577672.1	transcribed_processed_pseudogene,processed_transcript	0.432926	-2.2872	0.483381	0.822371
ENSG00000215790	SLC35E2	ENST00000475229.2,ENST00000355439.6,ENST00000246421.4	processed_transcript,protein_coding	0.131438	1.26721	0.497661	0.833638
ENSG00000008130	NADK	ENST00000480499.5,ENST00000492768.5,ENST00000480542.1,ENST00000464373.1,ENST00000492845.6,ENST00000497747.5,ENST00000497615.1,ENST00000378625.5,ENST00000342348.9,ENST00000341426.9,ENST00000489538.1,ENST00000477235.5,ENST00000460602.5,ENST00000498806.1,ENST00000497186.5,ENST00000341991.7,ENST00000469045.5	nonsense_mediated_decay,processed_transcript,retained_intron,protein_coding	0.0144855	7.35406	0.862738	1
ENSG00000078369	GNB1	ENST00000607589.1,ENST00000437146.1,ENST00000615252.4,ENST00000378609.8,ENST00000472614.2,ENST00000610897.4,ENST00000471354.1,ENST00000439272.6,ENST00000461893.5,ENST00000434686.6	processed_transcript,retained_intron,protein_coding	-0.132683	8.95609	0.0777529	0.545493
ENSG00000169885	CALML6	ENST00000378604.3,ENST00000307786.7,ENST00000482402.1,ENST00000462293.1	processed_transcript,retained_intron,protein_coding	0.77914	-1.70653	0.233841	0.692143
ENSG00000178821	TMEM52	ENST00000470931.2,ENST00000310991.7,ENST00000378602.3,ENST00000378598.4,ENST00000602604.1,ENST00000416272.1	nonsense_mediated_decay,retained_intron,protein_coding	0.0367245	-1.96784	0.854926	1
ENSG00000187730	GABRD	ENST00000639777.1,ENST00000640688.1,ENST00000640981.1,ENST00000640030.1,ENST00000638804.1,ENST00000638771.1,ENST00000639070.1,ENST00000640423.1,ENST00000639045.1,ENST00000638411.1,ENST00000378585.6,ENST00000640317.1,ENST00000639625.1,ENST00000640067.1,ENST00000638604.1,ENST00000640949.1,ENST00000638763.1,ENST00000639935.1,ENST00000640892.1	nonsense_mediated_decay,processed_transcript,retained_intron,protein_coding	1.77636e-15	-4.43367	1	1
ENSG00000067606	PRKCZ	ENST00000470986.5,ENST00000400921.6,ENST00000496325.5,ENST00000479263.5,ENST00000378567.7,ENST00000481140.5,ENST00000419838.6,ENST00000503672.1,ENST00000461465.5,ENST00000482686.5,ENST00000484419.1,ENST00000478770.6,ENST00000470596.5,ENST00000505322.5,ENST00000503297.1,ENST00000472017.1,ENST00000471018.6,ENST00000479566.5,ENST00000468310.5,ENST00000470511.5,ENST00000461106.6,ENST00000466352.5,ENS…	nonsense_mediated_decay,processed_transcript,retained_intron,protein_coding	0.0429933	-0.463378	0.903481	1
ENSG00000162585	FAAP20	ENST00000378546.8,ENST00000428120.5,ENST00000497675.2,ENST00000401813.7,ENST00000420964.1,ENST00000414253.5,ENST00000440825.6,ENST00000378543.2,ENST00000469733.5,ENST00000476803.1,ENST00000514625.1,ENST00000420515.1,ENST00000400919.7,ENST00000400918.7,ENST00000487186.5	nonsense_mediated_decay,processed_transcript,retained_intron,protein_coding	-0.0933319	5.25877	0.352558	0.756493
ENSG00000234396	RP11-181G12.4	ENST00000442483.2	lincRNA	-0.0770452	-4.0718	0.934839	1
ENSG00000157933	SKI	ENST00000478223.2,ENST00000507179.1,ENST00000508416.1,ENST00000378536.4	processed_transcript,retained_intron,protein_coding	-0.199526	6.13072	0.0171739	0.297493
ENSG00000116151	MORN1	ENST00000607031.1,ENST00000378525.2,ENST00000449373.2,ENST00000494279.2,ENST00000607342.5,ENST00000419785.1,ENST00000475812.1,ENST00000378531.7,ENST00000606372.5,ENST00000378529.7,ENST00000469374.5	nonsense_mediated_decay,processed_transcript,retained_intron,protein_coding	-0.0567688	1.6168	0.774384	0.977031
ENSG00000272161	RP4-713A8.1	ENST00000607720.1	sense_intronic	0.288356	-4.11516	0.141393	0.651029
ENSG00000269896	RP4-740C4.5	ENST00000417061.2,ENST00000602865.1	transcribed_processed_pseudogene,processed_transcript	-0.78176	-0.532938	0.233202	0.692143
ENSG00000272420	RP4-740C4.7	ENST00000607858.1	sense_intronic	1.13951	-2.93909	0.0284732	0.376356
ENSG00000157916	RER1	ENST00000378518.5,ENST00000378512.5,ENST00000488353.2,ENST00000605895.5,ENST00000306256.13,ENST00000378513.7,ENST00000493207.1,ENST00000462129.1,ENST00000443438.5	retained_intron,protein_coding	-0.149848	6.96535	0.0509763	0.463789
ENSG00000157911	PEX10	ENST00000515760.1,ENST00000502666.1,ENST00000288774.7,ENST00000514502.1,ENST00000507596.5,ENST00000447513.6,ENST00000510434.1,ENST00000508384.5	nonsense_mediated_decay,processed_transcript,protein_coding	-0.0376363	4.35825	0.704672	0.946284
[truncated: 43,730 more rows]
