# Supplementary material for: Anti-HIV Drugs Cause Mitochondrial Dysfunction in Monocyte-Derived Macrophages
Source: Antimicrob Agents Chemother. 2022 Mar 16;66(4):e01941-21. doi: 10.1128/aac.01941-21 (PMC9017340; doi:10.1128/aac.01941-21)
Supplement: SUPPLEMENTAL FILE 2 — Supplemental Data Set S2. Download aac.01941-21-s0003.xlsx, XLSX file, 0.01 MB [file aac.01941-21-s0003.xlsx]

## Sheet: P1_Control_DrugAtripla
EnrichmentMap::Colouring (Data Set 1)	EnrichmentMap::ES (Data Set 1)	EnrichmentMap::fdr_qvalue (Data Set 1)	EnrichmentMap::Formatted_name	EnrichmentMap::fwer_qvalue (Data Set 1)	EnrichmentMap::Genes	EnrichmentMap::GS_DESCR	EnrichmentMap::gs_size	EnrichmentMap::GS_Type	EnrichmentMap::Name	EnrichmentMap::NES (Data Set 1)	EnrichmentMap::pvalue (Data Set 1)	name	selected	shared name
0.999991		0.0084934	L-SERINE BIOSYNTHETIC PROCESS		PSAT1|PHGDH	L-SERINE BIOSYNTHETIC PROCESS	2	ENR	L-SERINE BIOSYNTHETIC PROCESS	1	9.3954e-06	L-SERINE BIOSYNTHETIC PROCESS	FALSE	L-SERINE BIOSYNTHETIC PROCESS
0.999829		0.036995	NITRIC OXIDE BIOSYNTHETIC PROCESS		GCHFR|ARG2	NITRIC OXIDE BIOSYNTHETIC PROCESS	2	ENR	NITRIC OXIDE BIOSYNTHETIC PROCESS	1	0.00017071	NITRIC OXIDE BIOSYNTHETIC PROCESS	FALSE	NITRIC OXIDE BIOSYNTHETIC PROCESS
0.999829		0.036995	SERINE FAMILY AMINO ACID BIOSYNTHETIC PROCESS		PSAT1|PHGDH	SERINE FAMILY AMINO ACID BIOSYNTHETIC PROCESS	2	ENR	SERINE FAMILY AMINO ACID BIOSYNTHETIC PROCESS	1	0.00017071	SERINE FAMILY AMINO ACID BIOSYNTHETIC PROCESS	FALSE	SERINE FAMILY AMINO ACID BIOSYNTHETIC PROCESS
0.999727		0.041085	CELLULAR NITROGEN COMPOUND BIOSYNTHETIC PROCESS		PSAT1|PHGDH|GCHFR|ARG2|TGFB2	CELLULAR NITROGEN COMPOUND BIOSYNTHETIC PROCESS	5	ENR	CELLULAR NITROGEN COMPOUND BIOSYNTHETIC PROCESS	1	0.00027269	CELLULAR NITROGEN COMPOUND BIOSYNTHETIC PROCESS	FALSE	CELLULAR NITROGEN COMPOUND BIOSYNTHETIC PROCESS
0.999913		0.036995	L-SERINE METABOLIC PROCESS		PSAT1|PHGDH	L-SERINE METABOLIC PROCESS	2	ENR	L-SERINE METABOLIC PROCESS	1	8.7198e-05	L-SERINE METABOLIC PROCESS	FALSE	L-SERINE METABOLIC PROCESS
0.999795		0.036995	NITRIC OXIDE METABOLIC PROCESS		GCHFR|ARG2	NITRIC OXIDE METABOLIC PROCESS	2	ENR	NITRIC OXIDE METABOLIC PROCESS	1	0.00020462	NITRIC OXIDE METABOLIC PROCESS	FALSE	NITRIC OXIDE METABOLIC PROCESS

## Sheet: P1_Control_DrugTriumeq
EnrichmentMap::Name	EnrichmentMap::Genes
POSITIVE REGULATION OF IMMUNE SYSTEM PROCESS	THBS1|CDKN1A|C2|C3|CR1|CCL2|IL2RA|SPN|SLC11A1|C1QC|LAG3|VSIG4
REGULATION OF CELL CYCLE PROCESS	NUSAP1|CDKN1A|CDT1|SPN|OSM|TPX2|BIRC5|TGFA|NEK2
EXTRACELLULAR REGION PART	SERPINA1|CXCL8|SPN|LGALS1|ITGA6|PLAU|LDLR|CAMP|TGFBI|CTSB|SERPINB2|ECM1|SPARC|IGFBP4|GAS6|TGFA|THBS1|GPC1|C2|C3|SORL1|TCN2|CCL2|OSM|FCN1
SIGNALING	ACVRL1|CDKN1A|CXCL8|LTB4R|SPN|PLAU|ADORA3|CD36|FADS1|IGFBP4|PLAUR|S100A9|LILRA6|TYMS|THBS1|C3|HRH1|MYO6|CCL2|FCGR1A|MX1|OSM|CIDEB|DHCR24|LILRB3|LILRB5|HIPK2|TICRR|MARCO|CD209|TRPV4|IL2RA|CDK1|FCN1|ENPP2|FCGR2B|DUSP4|ALDH1A2|ITGA6|FPR1|ASIC1|CALM3|FCER1G|GAS6|TGFA|ALK|PKD2L1|CLIC1|SCN1B|LAG3|GCHFR|ARL4C|CDC42EP3|TNFRSF21|RAB5C|DTX1|DTX4|IQGAP3|PLXNA2|FLNB|CDT1|MCC|NDC80|PMP22
EXTRACELLULAR SPACE	THBS1|GPC1|C2|SERPINA1|SORL1|C3|CXCL8|TCN2|CCL2|SPN|LGALS1|OSM|PLAU|LDLR|CAMP|TGFBI|CTSB|SERPINB2|IGFBP4|FCN1|GAS6|TGFA
EXTRACELLULAR MATRIX BINDING	TGFBI|THBS1|ECM1|SPARC|LGALS1|ITGA6
ADAPTIVE IMMUNE RESPONSE	C2|C3|CR1|SLC11A1|C1QC|IL18BP
RESPONSE TO STRESS	ACVRL1|CDKN1A|SERPINA1|CXCL8|F13A1|LTB4R|SCAMP5|SPN|LGALS1|CHAF1A|PLAU|ADORA3|VSIG4|CD36|CAMP|FADS1|CTSB|RFC5|SERPINB2|CR1|RSAD2|IGFBP4|DDX58|SLC11A1|CD180|RNASE6|PLAUR|S100A9|CHST2|LILRA6|HIST1H2BK|TYMS|THBS1|C2|C3|HRH1|MYO6|CCL2|FCGR1A|EYA2|MX2|MX1|OSM|CIDEB|DHCR24|LILRB3|LYVE1|LILRB5|KLF2|HIPK2|TICRR|MARCO|CD209|TRPV4|IL2RA|CDK1|ID3|C1QC
DEFENSE RESPONSE	SERPINA1|CXCL8|LTB4R|SPN|ADORA3|VSIG4|CAMP|CR1|RSAD2|IGFBP4|DDX58|SLC11A1|CD180|RNASE6|S100A9|CHST2|LILRA6|HIST1H2BK|THBS1|C2|C3|HRH1|CCL2|FCGR1A|MX2|MX1|LILRB3|LILRB5|MARCO|CD209|IL2RA|C1QC
IMMUNE EFFECTOR PROCESS	C2|C3|CR1|RSAD2|SLC11A1|C1QC|FCN1|VSIG4
REGULATION OF MITOTIC CELL CYCLE	NUSAP1|CDKN1A|TICRR|CDT1|SPN|CDK1|TPX2|BIRC5|TGFA|NEK2
MOLECULAR TRANSDUCER ACTIVITY	ACVRL1|FCGR3A|FCGRT|ENPP2|FCGR2B|LTB4R|SPN|LGALS1|ITGA6|FPR1|ADORA3|LDLR|CD36|CD93|FCGR2A|FCER1G|ECM1|CR1|CD180|PLAUR|S100A9|LILRA6|TGFA|SORL1|HRH1|CCL2|FOLR2|ALK|FCGR1A|LAG3|LILRB3|LYVE1|TNFRSF21|LILRB5|PLXNA2|MARCO|CD209|TRPV4|MCC|IL2RA|MS4A4A|PAQR5|SEMA7A|LPAR5|CD300E|IL18BP
REGULATION OF CYTOKINE PRODUCTION	THBS1|KLF2|C3|CCL2|SCAMP5|DDX58|SPN|SLC11A1|LAG3|VSIG4
REGULATION OF CELL CYCLE	NUSAP1|THBS1|CDKN1A|CXCL8|SPN|CDKN2C|OSM|TPX2|DHCR24|BIRC5|E2F2|NEK2|TICRR|CDT1|CDK1|ID3|TGFA
RESPONSE TO WOUNDING	ACVRL1|SERPINA1|CXCL8|F13A1|LTB4R|LGALS1|PLAU|ADORA3|VSIG4|CD36|CTSB|SERPINB2|CR1|IGFBP4|SLC11A1|CD180|PLAUR|S100A9|CHST2|THBS1|C2|C3|HRH1|CCL2|LYVE1|IL2RA|CDK1|ID3|C1QC
IMMUNE RESPONSE	IGHG1|FCGR3A|FCGRT|ENPP2|CXCL8|OAS1|FCGR2B|LTB4R|SPN|VSIG4|CR1|RSAD2|DDX58|SLC11A1|CD180|LILRA6|THBS1|C2|C3|CCL2|FCGR1A|OSM|MARCO|CD209|IL2RA|C1QC|FCN1|SEMA7A|IFI44L|IL18BP|OASL
RECEPTOR ACTIVITY	ACVRL1|FCGR3A|FCGRT|ENPP2|FCGR2B|LTB4R|SPN|ITGA6|FPR1|ADORA3|LDLR|CD36|CD93|FCGR2A|FCER1G|CR1|CD180|PLAUR|LILRA6|SORL1|HRH1|FOLR2|ALK|FCGR1A|LAG3|LILRB3|LYVE1|TNFRSF21|LILRB5|PLXNA2|MARCO|CD209|TRPV4|MCC|IL2RA|MS4A4A|PAQR5|SEMA7A|LPAR5|CD300E
SIGNAL TRANSMISSION	ACVRL1|CDKN1A|CXCL8|FCGR2B|LTB4R|DUSP4|SPN|FPR1|PLAU|ADORA3|ASIC1|CD36|IGFBP4|PLAUR|GAS6|TGFA|TYMS|THBS1|C3|HRH1|MYO6|CCL2|FCGR1A|PKD2L1|CLIC1|SCN1B|MX1|OSM|GCHFR|DHCR24|ARL4C|CDC42EP3|TNFRSF21|RAB5C|LILRB5|HIPK2|IQGAP3|TICRR|PLXNA2|FLNB|CDT1|TRPV4|MCC|NDC80|CDK1|PMP22|FCN1
LAMININ BINDING	THBS1|ECM1|LGALS1|ITGA6
INFLAMMATORY RESPONSE	THBS1|C2|SERPINA1|C3|CXCL8|HRH1|LTB4R|CCL2|ADORA3|VSIG4|CR1|IGFBP4|IL2RA|SLC11A1|CD180|C1QC|S100A9|CHST2
SIGNAL TRANSDUCTION	ACVRL1|CDKN1A|CXCL8|FCGR2B|LTB4R|DUSP4|SPN|FPR1|PLAU|ADORA3|ASIC1|CD36|IGFBP4|PLAUR|GAS6|TGFA|TYMS|THBS1|C3|HRH1|CCL2|FCGR1A|PKD2L1|CLIC1|MX1|OSM|DHCR24|ARL4C|CDC42EP3|TNFRSF21|RAB5C|LILRB5|HIPK2|IQGAP3|TICRR|PLXNA2|FLNB|CDT1|MCC|NDC80|CDK1|FCN1
PHAGOCYTOSIS	CD93|THBS1|FCGR1A|SLC11A1|FCN1|CD36
EXTRACELLULAR REGION	SERPINA1|CXCL8|F13A1|SPN|LGALS1|PLAU|CAMP|CTSB|SERPINB2|IGFBP4|RNASE6|PLAUR|S100A9|THBS1|C2|C3|CCL2|OSM|CD209|C1QC|FCN1|IL18BP|IGHG1|FCGR3A|ENPP2|RNASE2|ITGA6|LDLR|CALM3|TGFBI|ECM1|TPSB2|SPARC|OLFML2B|METRNL|HK3|CTSL|CHID1|RNASE1|SPINT1|GAS6|TGFA|IGSF21|GPC1|LGI2|SORL1|TCN2|HPSE|FOLR2
PLASMA MEMBRANE	ACVRL1|RGMA|LTB4R|SLC5A3|SCAMP5|ANXA6|SPN|OMG|PLAU|ADORA3|CD36|FADS2|CTSB|SLC44A1|LRRC4|CR1|HCST|GYPC|PCDH12|TSPAN4|SLC11A1|CD180|PLAUR|S100A9|LILRA6|THBS1|HRH1|MYO6|FCGR1A|OSM|LILRB3|LYVE1|LILRB5|MARCO|CD209|TRPV4|IL2RA|SEMA7A|FCGR3A|FCGRT|ENPP2|FCGR2B|ITGA6|FPR1|LDLR|ASIC1|ABCA3|CALM3|CD93|FCGR2A|FCER1G|TGFA|GPC1|SORL1|FOLR2|ALK|PKD2L1|CLIC1|LAG3|RAB5C|PLXNA2|FLNB|MCC|PMP22|LPAR5|CD300E|TESC
REGULATION OF CELL ADHESION	TGFBI|ACVRL1|THBS1|CXCL8|SPN|LGALS1|ITGA6|PLAU|TESC|CD36
REGULATION OF CELL PROLIFERATION	ACVRL1|THBS1|CDKN1A|CXCL8|CCL2|SPN|ALDH1A2|CDKN2C|OSM|PLAU|DHCR24|VSIG4|CAMP|HIPK2|ECM1|SPARC|MCC|IL2RA|CDK1|DHCR7|PMP22|TESC|TGFA
REGULATION OF DENDRITIC CELL ANTIGEN PROCESSING AND PRESENTATION	THBS1|SLC11A1
REGULATION OF MULTICELLULAR ORGANISMAL PROCESS	SLC5A3|SCAMP5|ANXA6|SPN|OMG|LGALS1|MYBPH|LGMN|PLAU|ADORA3|VSIG4|CAMP|ECM1|RSAD2|DDX58|SLC11A1|HK3|THBS1|C3|MYO6|CCL2|LAG3|DTX1|KLF2|MCC|IL2RA|CDK1|C1QC|TESC
RESPONSE TO STIMULUS	ACVRL1|CDKN1A|SERPINA1|CXCL8|F13A1|LTB4R|SCAMP5|SPN|LGALS1|CHAF1A|PLAU|ADORA3|VSIG4|CD36|CAMP|FADS1|CTSB|RFC5|SERPINB2|CR1|RSAD2|IGFBP4|DDX58|SLC11A1|CD180|RNASE6|PLAUR|S100A9|CHST2|LILRA6|HIST1H2BK|TYMS|THBS1|C2|C3|HRH1|MYO6|CCL2|FCGR1A|EYA2|MX2|MX1|OSM|CIDEB|DHCR24|LILRB3|LYVE1|LILRB5|KLF2|HIPK2|TICRR|MARCO|CD209|TRPV4|IL2RA|CDK1|ID3|C1QC|FCN1|SEMA7A|IFI44L|IL18BP|OASL|IGHG1|FCGR3A|FCGRT|ENPP2|…
NEGATIVE REGULATION OF CELL PROLIFERATION	ACVRL1|THBS1|CDKN1A|CXCL8|SPN|ALDH1A2|CDKN2C|OSM|DHCR24|VSIG4|MCC|IL2RA|PMP22|TESC
ADAPTIVE IMMUNE RESPONSE BASED ON SOMATIC RECOMBINATION OF IMMUNE RECEPTORS BUILT FROM IMMUNOGLOBULIN SUPERFAMILY DOMAINS	C2|C3|CR1|SLC11A1|C1QC|IL18BP
SIGNALING PROCESS	ACVRL1|CDKN1A|CXCL8|FCGR2B|LTB4R|DUSP4|SPN|FPR1|PLAU|ADORA3|ASIC1|CD36|IGFBP4|PLAUR|GAS6|TGFA|TYMS|THBS1|C3|HRH1|MYO6|CCL2|FCGR1A|PKD2L1|CLIC1|SCN1B|MX1|OSM|GCHFR|DHCR24|ARL4C|CDC42EP3|TNFRSF21|RAB5C|LILRB5|HIPK2|IQGAP3|TICRR|PLXNA2|FLNB|CDT1|TRPV4|MCC|NDC80|CDK1|PMP22|FCN1
COMPLEMENT ACTIVATION	C2|C3|CR1|C1QC|VSIG4
REGULATION OF ANTIGEN PROCESSING AND PRESENTATION	THBS1|SLC11A1
INNATE IMMUNE RESPONSE	C2|C3|MARCO|CR1|CD209|DDX58|FCGR1A|SLC11A1|CD180|C1QC|VSIG4
IMMUNE SYSTEM PROCESS	IGHG1|FCGR3A|FCGRT|ENPP2|CXCL8|OAS1|FCGR2B|LTB4R|SPN|ITGA6|VSIG4|CD93|CR1|RSAD2|DDX58|SLC11A1|CD180|S100A9|LILRA6|THBS1|C2|C3|CCL2|FCGR1A|OSM|MARCO|CD209|IL2RA|C1QC|FCN1|SEMA7A|IFI44L|IL18BP|OASL
SIGNAL TRANSDUCER ACTIVITY	ACVRL1|FCGR3A|FCGRT|ENPP2|FCGR2B|LTB4R|SPN|LGALS1|ITGA6|FPR1|ADORA3|LDLR|CD36|CD93|FCGR2A|FCER1G|ECM1|CR1|CD180|PLAUR|S100A9|LILRA6|TGFA|SORL1|HRH1|CCL2|FOLR2|ALK|FCGR1A|LAG3|LILRB3|LYVE1|TNFRSF21|LILRB5|PLXNA2|MARCO|CD209|TRPV4|MCC|IL2RA|MS4A4A|PAQR5|SEMA7A|LPAR5|CD300E|IL18BP
LOW-DENSITY LIPOPROTEIN BINDING	THBS1|SORL1|LDLR|CD36
POSITIVE REGULATION OF RESPONSE TO STIMULUS	THBS1|C2|HIPK2|C3|CXCL8|CR1|CCL2|SLC11A1|C1QC|LAG3|OSM|VSIG4
CELL SURFACE	ACVRL1|THBS1|RGMA|SPN|LGALS1|ITGA6|LAG3|PLAU|LDLR|CD36|CD93|CTSB|IL2RA|PLAUR|TGFA
ACTIVATION OF PLASMA PROTEINS INVOLVED IN ACUTE INFLAMMATORY RESPONSE	C2|C3|CR1|C1QC|VSIG4
TRANSFORMING GROWTH FACTOR BETA BINDING	ACVRL1|THBS1|CD36
REGULATION OF RESPONSE TO STIMULUS	THBS1|C2|C3|CXCL8|CCL2|SPN|LAG3|OSM|PLAU|VSIG4|HIPK2|CR1|TRPV4|DDX58|IL2RA|SLC11A1|C1QC
