# Supplementary material for: Anti-HIV Drugs Cause Mitochondrial Dysfunction in Monocyte-Derived Macrophages
Source: Antimicrob Agents Chemother. 2022 Mar 16;66(4):e01941-21. doi: 10.1128/aac.01941-21 (PMC9017340; doi:10.1128/aac.01941-21)
Supplement: SUPPLEMENTAL FILE 3 — Supplemental Data Set S3. Download aac.01941-21-s0004.xlsx, XLSX file, 0.01 MB [file aac.01941-21-s0004.xlsx]

## Sheet: Volcano plot Atripla
Geneid	Gene name	Transcript ID(s)	Transcript type	Control/DrugA : logFC	Control/DrugA : logCPM	Control/DrugA : PValue	Control/DrugA : QValue
ENSG00000164047	CAMP	ENST00000296435.2	protein_coding	2.11147	0.115146	3.28544e-05	0.0353749
ENSG00000164188	RANBP3L	ENST00000505865.1,ENST00000515759.5,ENST00000296604.7,ENST00000502994.5	protein_coding	3.40734	2.82512	4.39472e-06	0.0165304
ENSG00000255398	HCAR3	ENST00000528880.2	protein_coding	-2.03761	-2.14915	5.37653e-05	0.0416365
ENSG00000168952	STXBP6	ENST00000396700.5,ENST00000548182.1,ENST00000550887.5,ENST00000419632.6,ENST00000548369.1,ENST00000323944.9,ENST00000546511.5	nonsense_mediated_decay,protein_coding	2.00579	-1.78489	2.34197e-05	0.0300089
ENSG00000182175	RGMA	ENST00000557608.1,ENST00000425933.6,ENST00000555598.1,ENST00000557301.2,ENST00000554387.5,ENST00000555584.1,ENST00000329082.11,ENST00000542321.6,ENST00000557420.1,ENST00000556658.1,ENST00000556950.1,ENST00000543599.5	nonsense_mediated_decay,processed_transcript,retained_intron,protein_coding	2.01653	2.50565	1.21653e-07	0.00320311
ENSG00000129946	SHC2	ENST00000590113.4,ENST00000590222.5,ENST00000588376.5,ENST00000590170.3,ENST00000587423.5,ENST00000264554.10	nonsense_mediated_decay,processed_transcript,retained_intron,protein_coding	2.09504	-1.29554	1.0144e-05	0.0242809

## Sheet: Volcano plot Triumeq
Geneid	Gene name	Transcript ID(s)	Transcript type	Control/DrugT : logFC	Control/DrugT : logCPM	Control/DrugT : PValue	Control/DrugT : QValue
ENSG00000215915	ATAD3C	ENST00000475091.2,ENST00000378785.6,ENST00000484537.2	retained_intron,protein_coding	2.05394	-2.16403	0.000438901	0.0307551
ENSG00000164188	RANBP3L	ENST00000505865.1,ENST00000515759.5,ENST00000296604.7,ENST00000502994.5	protein_coding	2.71533	2.82755	1.11569e-20	2.93762e-16
ENSG00000091137	SLC26A4	ENST00000477350.5,ENST00000265715.7,ENST00000492030.2,ENST00000460748.1,ENST00000480841.5,ENST00000440056.1,ENST00000497446.5	processed_transcript,protein_coding	2.03684	-1.55386	0.000173161	0.0171625
